# Supplementary material for: Population Structure, Abundance and Movement of Whale Sharks in the Arabian Gulf and the Gulf of Oman
Source: PLoS One. 2016 Jun 30;11(6):e0158593. doi: 10.1371/journal.pone.0158593 (PMC4928964; doi:10.1371/journal.pone.0158593)
Supplement: S1 Data — (XLS) [file pone.0158593.s004.xls]

## Sheet: Search Results
Institution Code	Collection Code	Catalog Number	Year Identified	Month Identified	Day Identified	Time of Day	Longitude	Latitude	Sex	Length (m)	Location ID
WILDME	RhincodonTypus	bb9c412c-2db7-4dd8-bff3-e979ccc38a96	2014	12	13						4h
WILDME	RhincodonTypus	10f6223a-4ecf-42e2-a7c5-93a2a049728b	2014	11	8		70.7135009765625	17.492150326224362			4h
WILDME	RhincodonTypus	865c3018-4206-4e6f-9780-666bcec6d61c	2014	10	19		51.84	26.62	male		4h1a
WILDME	RhincodonTypus	87ecc95b-dc25-46a2-a440-008f5bad4e9b	2014	10	19						4h3
WILDME	RhincodonTypus	5ce62c8d-67b4-423b-865a-0ede46b71c7c	2014	10	6						4h2b
WILDME	RhincodonTypus	2f2ed9ae-96d8-4621-8934-94afc7cfaebc	2014	10	6						4h2b
WILDME	RhincodonTypus	0e9dff70-0b44-4464-aea9-2f82588f1758	2014	10	6						4h2b
WILDME	RhincodonTypus	d89bbd53-b8c0-421f-abad-1cb02d4fba39	2014	9	26						4h2b
WILDME	RhincodonTypus	3ed27c9f-ca8c-4d20-94d9-cb2b3622d0dc	2014	9	26						4h2b
WILDME	RhincodonTypus	933fcd41-8c86-4c85-9412-6244ed7bc510	2014	9	26						4h2b
WILDME	RhincodonTypus	c919c2ae-d518-4dd9-b875-5d05160af213	2014	9	26						4h2b
WILDME	RhincodonTypus	df66bfce-3eae-4fae-bd03-2cfac0baf8fd	2014	9	26						4h2b
WILDME	RhincodonTypus	39424b20-e90c-4e35-83ae-d2db9b1279aa	2014	9	26						4h2b
WILDME	RhincodonTypus	800bc901-7021-4094-98e1-8fb5aa8bf371	2014	9	26						4h2b
WILDME	RhincodonTypus	54951163-6fc4-479b-b2f0-27b41d0c5051	2014	9	26						4h2b
WILDME	RhincodonTypus	4ccf2cb1-6a72-4ad9-9945-86aa81c291e7	2014	9	26						4h2b
WILDME	RhincodonTypus	65a67805-4233-47d4-b314-407bdf094b68	2014	9	16		51.84	26.62	male		4h1a
WILDME	RhincodonTypus	518cda41-7c27-41c2-896a-aff28fb82814	2014	9	16		51.84	26.62	male		4h1a
WILDME	RhincodonTypus	56d8675c-8c3b-47f9-9611-7d1b1d201e1d	2014	9	16		51.84	26.62	male		4h1a
WILDME	RhincodonTypus	718317db-03c1-40a3-b9ce-4d9e75c2bf3b	2014	9	16		51.84	26.62	female		4h1a
WILDME	RhincodonTypus	4be68e02-39a0-4bcc-a610-ca4c74cc7e6d	2014	9	16		51.84	26.62	female		4h1a
WILDME	RhincodonTypus	75fe5c61-5804-4125-88be-12ecdb567676	2014	9	16		51.84	26.62	female		4h1a
WILDME	RhincodonTypus	541e1794-ce3b-4aee-8efd-197e6a972314	2014	9	16		51.84	26.62	female		4h1a
WILDME	RhincodonTypus	0e5c08a7-c19c-4f7c-a2f3-901dbc3a32ac	2014	9	16		51.84	26.62	male		4h1a
WILDME	RhincodonTypus	88dc453d-930c-4f0d-b535-95e211653ddf	2014	9	16		51.84	26.62	male		4h1a
WILDME	RhincodonTypus	fbe75044-3a39-4f87-86b0-823ef4b2929b	2014	9	16		51.84	26.62	male		4h1a
WILDME	RhincodonTypus	554c9637-138d-4167-aba3-eba713f137fb	2014	9	16		51.84	26.62	male		4h1a
WILDME	RhincodonTypus	7cc375f4-f127-48cf-9358-f0420693de64	2014	9	16		51.84	26.62	female		4h1a
WILDME	RhincodonTypus	204ddbed-5a3c-4fd5-bb8c-30b39880b66e	2014	9	8		51.84	26.62			4h1a
WILDME	RhincodonTypus	7f7245c7-7af0-4f94-a5fe-5c9618ae5514	2014	9	8		51.84	26.62	female		4h1a
WILDME	RhincodonTypus	22403812-3deb-444f-9191-505410ae1702	2014	9	8		51.84	26.62	female		4h1a
WILDME	RhincodonTypus	4dfe2196-662c-4193-a65e-99e5b805871a	2014	9	8		51.84	26.62	male		4h1a
WILDME	RhincodonTypus	0c350502-2d13-4513-b25f-d45a1359a818	2014	9	8		51.84	26.62	female		4h1a
WILDME	RhincodonTypus	eeea23e0-d93c-4fc8-81c9-0a0164bc8c4f	2014	9	8		51.84	26.62	male		4h1a
WILDME	RhincodonTypus	ca7f51f6-568f-45f7-bef8-928462df418a	2014	9	8		51.84	26.62			4h1a
WILDME	RhincodonTypus	c18af859-385c-4b96-91d2-da203869f487	2014	9	8		51.84	26.62	male		4h1a
WILDME	RhincodonTypus	49ba086a-c10b-4290-9fc0-8c2d8b560dec	2014	9	8		51.84	26.62	female		4h1a
WILDME	RhincodonTypus	6c44f8ed-f57f-45bb-b212-158d4718379d	2014	9	8		51.84	26.62	male		4h1a
WILDME	RhincodonTypus	262a0340-2907-4c77-bf2d-d0d2892e6aa9	2014	9	8		51.84	26.62	male		4h1a
WILDME	RhincodonTypus	a848c50b-b572-49fa-8369-3a368f594ce9	2014	9							4h2b
WILDME	RhincodonTypus	f7fda6c6-bb95-4019-b228-1dc975fc1282	2014	9							4h2b
WILDME	RhincodonTypus	43587052-79a9-4546-86df-ca53907d4825	2014	9							4h2b
WILDME	RhincodonTypus	09a47155-9914-4842-92e0-76b4e06bbfde	2014	9							4h2b
WILDME	RhincodonTypus	3b6d614b-fb92-4113-a4a8-175e07eb9e4a	2014	8	20		51.84	26.62	male		4h1a
WILDME	RhincodonTypus	b951381c-7200-4c32-9c03-581bf67356c8	2014	8	20		51.84	26.62			4h1a
WILDME	RhincodonTypus	69fc1e2a-c5f8-4033-96d2-7248a72e688c	2014	8	20	9:0	51.84	26.62	female		4h1a
WILDME	RhincodonTypus	043ee676-386d-461a-98af-d042f7ba84e0	2014	8	20		51.84	26.62	female		4h1a
WILDME	RhincodonTypus	b68b7032-8c29-46aa-ba10-5095a035bf24	2014	8	20	9:0	51.84	26.62	female		4h1a
WILDME	RhincodonTypus	bef1814e-50cb-4931-a6f7-97781e20fe9f	2014	8	20	9:0	51.84	26.62	male		4h1a
WILDME	RhincodonTypus	e278d2c1-ed29-46b5-a66d-a747236d507d	2014	8	20	9:0	51.84	26.62	female		4h1a
WILDME	RhincodonTypus	4f4d359e-f173-49c2-ae60-2da8ed638b78	2014	8	20	9:0	51.84	26.62	male		4h1a
WILDME	RhincodonTypus	0b1bd683-4685-4a59-89f2-eb12fb950ea5	2014	8	20	9:0	51.84	26.62	male		4h1a
WILDME	RhincodonTypus	e73c1ac1-4d85-4d04-a759-ac9ca8b7fcb2	2014	8	20		51.84	26.62	female		4h1a
WILDME	RhincodonTypus	4ea123dd-2080-4ebe-876f-9fc5320803bb	2014	8	20		51.84	26.62	male		4h1a
WILDME	RhincodonTypus	ddfc1e8b-2bc9-4e9d-99f7-6878af49f3dd	2014	8	20	9:0	51.84	26.62	male		4h1a
WILDME	RhincodonTypus	a563c786-6b94-49e9-b961-cc59948e5b19	2014	8	20	9:0	51.84	26.62	female		4h1a
WILDME	RhincodonTypus	79bba4ab-0c4a-4564-b712-0f204cb306c1	2014	8	20		51.84	26.62	male		4h1a
WILDME	RhincodonTypus	f426e55c-1ab6-455e-92c2-86239b0eaafa	2014	8	20	9:0	51.84	26.62	female		4h1a
WILDME	RhincodonTypus	c61f013e-d7bf-4b6f-aa4c-7f5194221a8f	2014	8	20	9:0	51.84	26.62	male		4h1a
WILDME	RhincodonTypus	b53581f3-4feb-4238-8a7e-2b7d3cb8159c	2014	8	20	9:0	51.84	26.62	female		4h1a
WILDME	RhincodonTypus	b525461d-4cd5-4380-aab8-05af0a57cbc8	2014	8	20	9:0	51.84	26.62	male		4h1a
WILDME	RhincodonTypus	d6ffa866-67a0-4c63-9a97-e3d5f8d13870	2014	8	20	9:0	51.84	26.62	female		4h1a
WILDME	RhincodonTypus	cdb4dcd8-6eb2-473a-99b8-be4f72cfbb54	2014	8	20	9:0	51.84	26.62	female		4h1a
WILDME	RhincodonTypus	c2b10c7e-2522-492b-b95a-6e228ffa048b	2014	8	20	9:0	51.84	26.62	female		4h1a
WILDME	RhincodonTypus	30e068b1-81fc-489d-b44b-e74facf1963d	2014	8	20	9:0	51.84	26.62	male		4h1a
WILDME	RhincodonTypus	0a9241b1-72b9-4c26-96df-10b517a0b849	2014	8	15		51.84	26.62	male		4h1a
WILDME	RhincodonTypus	3861dfa7-8a51-4d7f-9718-c053c623f438	2014	8	15		51.84	26.62	female		4h1a
WILDME	RhincodonTypus	f84a8419-bc32-4f91-93c5-c40291cad9ff	2014	8	15		51.84	26.62	male		4h1a
WILDME	RhincodonTypus	62008ea9-fb1e-4b09-a3b4-fe6793168bfd	2014	8	15		51.84	26.62	male		4h1a
WILDME	RhincodonTypus	a0ffcd70-e5db-4505-bb8a-937df3324497	2014	8	15		51.84	26.62	female		4h1a
WILDME	RhincodonTypus	b30c17c6-4408-4376-b380-ee293c5a5646	2014	8	15		51.84	26.62	female		4h1a
WILDME	RhincodonTypus	0272162b-8532-4625-88de-1014419eadb9	2014	8	15		51.84	26.62	female		4h1a
WILDME	RhincodonTypus	2fb2e0ce-9859-49d0-828b-6bcde02302c5	2014	8	15		51.84	26.62	male		4h1a
WILDME	RhincodonTypus	e8b207bf-e489-441e-a8fd-e02c23d284cd	2014	8	15		51.84	26.62	male		4h1a
WILDME	RhincodonTypus	2d55e792-86c9-4f53-b19e-c182707a8cd6	2014	8	15		51.84	26.62	female		4h1a
WILDME	RhincodonTypus	d0368a38-3a15-455a-88e1-86e0e1282b73	2014	8	15		51.84	26.62	male		4h1a
WILDME	RhincodonTypus	13838387-8b32-469e-8ac5-dbaeb56ce186	2014	8	15		51.84	26.62	female		4h1a
WILDME	RhincodonTypus	f5414067-24d8-4d17-aa24-7d1996af42ac	2014	8	15		51.84	26.62	male		4h1a
WILDME	RhincodonTypus	6b0a3930-be9d-4c80-bfda-9297b2369a81	2014	8	15		51.84	26.62	male		4h1a
WILDME	RhincodonTypus	96ae85f6-4884-4b3b-ae7d-442c030f18e6	2014	8	15		51.84	26.62	female		4h1a
WILDME	RhincodonTypus	69b3f108-df09-4483-b333-eb63f9277247	2014	8	15		51.84	26.62			4h1a
WILDME	RhincodonTypus	dba5e140-ab25-4d67-abc5-2ce91f20f1d2	2014	8	15		51.84	26.62	male		4h1a
WILDME	RhincodonTypus	92da30ae-f6b6-4b7a-b771-9905b11cf0dd	2014	8	15		51.84	26.62	male		4h1a
WILDME	RhincodonTypus	8f047bea-5b7b-4dd9-bea7-9cdac3c6cee5	2014	8	15		51.84	26.62	male		4h1a
WILDME	RhincodonTypus	9ac3e8b1-a5f7-4963-9d45-e900064f87da	2014	8	15		51.84	26.62	female		4h1a
WILDME	RhincodonTypus	5a346ff3-cb77-414d-816a-77a3e864817e	2014	8	15		51.84	26.62	female		4h1a
WILDME	RhincodonTypus	e3e3d997-43ba-4cfc-b0a1-ada2424ca337	2014	8	8						4h
WILDME	RhincodonTypus	8b939929-0d6c-4cfa-8175-cdf965edafae	2014	7	25		57.9	23.8			4h2b
WILDME	RhincodonTypus	78dbd188-297e-4561-ab02-df3082605675	2014	7			51.59	26.33	male		4h1a
WILDME	RhincodonTypus	e7d05f03-2c68-4ebe-9546-27b39397d927	2014	6	27		51.84	26.62	male		4h1a
WILDME	RhincodonTypus	8bc362bb-6320-47a7-a008-9ba6a002cb53	2014	6	27		51.84	26.62	male		4h1a
WILDME	RhincodonTypus	3b04fa5f-424d-4953-b4fa-c3cd107974ab	2014	6	27		51.84	26.62	male		4h1a
WILDME	RhincodonTypus	2da83e4a-ee08-4941-bad4-3a9c358d7dd4	2014	6	27		51.84	26.62	female		4h1a
WILDME	RhincodonTypus	5d2458e9-fcde-42f4-9ee7-77aff7f4535e	2014	6	27		51.84	26.62	male		4h1a
WILDME	RhincodonTypus	fee20dc1-6eef-4f49-ab90-3ee23d8aa502	2014	6	27		51.84	26.62	male		4h1a
WILDME	RhincodonTypus	338ce246-ac69-4d9b-b040-7ad208f80c93	2014	6	27		51.84	26.62	male		4h1a
WILDME	RhincodonTypus	ef3875b9-dc76-4089-80ed-4e545fc411bf	2014	6	27		51.84	26.62	female		4h1a
WILDME	RhincodonTypus	d94b9d84-d5c1-4dd5-aed7-023b5381a3d3	2014	6	27		51.84	26.62			4h1a
WILDME	RhincodonTypus	5da7efc0-e76d-4d7b-bb1a-69b1396892ab	2014	6	27		51.84	26.62	male		4h1a
WILDME	RhincodonTypus	be6c9ebd-7cd4-4c2b-b5ad-18c7fd9e431a	2014	6	27		51.84	26.62	male		4h1a
WILDME	RhincodonTypus	3f2b1ca0-301f-4d14-a998-b1826c08f719	2014	6	27		51.84	26.62	female		4h1a
WILDME	RhincodonTypus	61f2da2c-a97c-4d80-aea5-f9cf5c608a88	2014	6	27		51.84	26.62	male		4h1a
WILDME	RhincodonTypus	783a21b6-1abd-4135-ab63-758d18971a25	2014	6	27		51.84	26.62	male		4h1a
WILDME	RhincodonTypus	e2642286-5e73-4d2c-9431-35529d7333f3	2014	6	27		51.84	26.62			4h1a
WILDME	RhincodonTypus	b99d955b-fbc7-4c51-9a7c-c23564f74797	2014	6	27		51.84	26.62	female		4h1a
WILDME	RhincodonTypus	5582e725-e898-4f81-a196-287ca6f7aead	2014	6	27		51.84	26.62	male		4h1a
WILDME	RhincodonTypus	6736efab-80f9-46b1-ad67-4ad4af5fe842	2014	6	27		51.84	26.62	male		4h1a
WILDME	RhincodonTypus	d5c355f9-a691-4b71-a0c9-3af5283ab645	2014	6	27		51.84	26.62	male		4h1a
WILDME	RhincodonTypus	a6fd373c-0fb7-4de3-a92e-cb5614226807	2014	6	27		51.84	26.62			4h1a
WILDME	RhincodonTypus	e4170d2c-37fd-42df-90cd-f246dc43c705	2014	6	27		51.84	26.62			4h1a
WILDME	RhincodonTypus	788d84b2-c1cb-44dd-aac9-0e00958d5fd3	2014	6	27		51.84	26.62	male		4h1a
WILDME	RhincodonTypus	88ea16a5-85c2-4c77-ae87-ed548077e7c2	2014	6	27		51.84	26.62	male		4h1a
WILDME	RhincodonTypus	1e75bb96-1fa1-421e-9e50-11319b66f28d	2014	6	3		51.84	26.62	male		4h1a
WILDME	RhincodonTypus	bd8b0636-8ce0-46fb-b66f-04e83391e4eb	2014	6	3		51.84	26.62	female		4h1a
WILDME	RhincodonTypus	17fb5fc3-ce7e-4378-bfff-b03ea11c2b95	2014	6	3		51.84	26.62	male		4h1a
WILDME	RhincodonTypus	28cefa0b-7a88-4db0-9032-80013e211f75	2014	6	3		51.84	26.62			4h1a
WILDME	RhincodonTypus	48a2b856-9749-42da-930a-d3e84b8ce613	2014	6	3		51.84	26.62	male		4h1a
WILDME	RhincodonTypus	ba0a1a45-f625-481e-a68d-8baeb5cff663	2014	6	3		51.84	26.62	female		4h1a
WILDME	RhincodonTypus	6c4e271b-852e-428d-92de-f449f85537e9	2014	6	3		51.84	26.62	female		4h1a
WILDME	RhincodonTypus	6c962ae0-afa1-4f7e-8eff-aefbe88fc5c8	2014	6	3		51.84	26.62			4h1a
WILDME	RhincodonTypus	2ee7a4a9-f7d1-4c39-9599-8e5145af13c2	2014	6	3		51.84	26.62	female		4h1a
WILDME	RhincodonTypus	8881ab8b-9058-42be-99fa-d3ae24c88989	2014	6	3		51.84	26.62	female		4h1a
WILDME	RhincodonTypus	0893995f-067f-4fe1-9e4c-cf8b91ae21d4	2014	6	3		51.84	26.62	female		4h1a
WILDME	RhincodonTypus	d29661cc-5ce1-4b02-9028-ca75bcce4a2e	2014	6	3		51.84	26.62	female		4h1a
WILDME	RhincodonTypus	ebcaef88-bc7e-4741-9434-6cbe5afc468d	2014	6	3		51.84	26.62			4h1a
WILDME	RhincodonTypus	19eb0856-0946-4026-9cb9-1c2375a99718	2014	6	3		51.84	26.62	male		4h1a
WILDME	RhincodonTypus	0f7de43b-cc5a-46e7-97f6-deeb6b70cb03	2014	6							4h4
WILDME	RhincodonTypus	027c878f-6f47-43db-8028-39f7535be8ed	2014	5	28	9:0	51.84	26.62	male		4h1a
WILDME	RhincodonTypus	03737780-dbd2-467c-b37b-91e8f9bdf0e1	2014	5	28	9:0	51.84	26.62	male		4h1a
WILDME	RhincodonTypus	7a31d645-f452-46c1-91ac-986101b07a95	2014	5	28	9:0	51.84	26.62	male		4h1a
WILDME	RhincodonTypus	c8477b30-bd50-4d8a-b952-380603f25fd2	2014	5	28	9:0	51.84	26.62	male		4h1a
WILDME	RhincodonTypus	eb5298b4-895d-43f6-a16a-2d067e126f9f	2014	5	28	9:0	51.84	26.62	male		4h1a
WILDME	RhincodonTypus	2eef2faa-f9d8-41fd-88ac-cea9b3c3749c	2014	5	28	9:0	51.84	26.62	male		4h1a
WILDME	RhincodonTypus	2a36a366-7130-4643-b29e-1a7e1ce0b644	2014	5	28	9:0	51.84	26.62	female		4h1a
WILDME	RhincodonTypus	3184991f-e311-4c72-abca-4a843aa7f654	2014	5	28	9:0	51.84	26.62	female		4h1a
WILDME	RhincodonTypus	c644093b-6cd0-4fca-9fb4-4efd8aa4cc08	2014	5	28	9:0	51.84	26.62			4h1a
WILDME	RhincodonTypus	c1edafaf-e322-4b59-b6ff-80943b98782e	2014	5	28	9:0	51.84	26.62	male		4h1a
WILDME	RhincodonTypus	a6221fea-874c-4642-9a33-2292c13368bb	2014	5	28	9:0	51.84	26.62	male		4h1a
WILDME	RhincodonTypus	7a7acd3b-ba53-4f82-a97d-6c160642a0bb	2014	5	28	9:0	51.84	26.62	male		4h1a
WILDME	RhincodonTypus	0ebd3b50-5e72-4b4d-ba4b-ad1da05ac4b9	2014	5	28	9:0	51.84	26.62	male		4h1a
WILDME	RhincodonTypus	791a9b47-2b2a-4822-8203-6486df989e77	2014	5	28	9:0	51.84	26.62	male		4h1a
WILDME	RhincodonTypus	9e27ae39-1bd5-46ca-8921-105f3508588a	2014	5	28	9:0	51.84	26.62	female		4h1a
WILDME	RhincodonTypus	cb025799-9602-4935-8e21-fb641a81d4e8	2014	5	28	9:0	51.84	26.62	female		4h1a
WILDME	RhincodonTypus	f67ee8e4-7404-4dc4-9de9-4f7126cdfda1	2014	5	28	9:0	51.84	26.62	female		4h1a
WILDME	RhincodonTypus	e4f0a0aa-9b06-4e50-a2a6-81fb0b0c1e9a	2014	5	28	9:0	51.84	26.62	female		4h1a
WILDME	RhincodonTypus	e07b1215-075d-4f3a-82ce-dd5920973903	2014	5	28	9:0	51.84	26.62	female		4h1a
WILDME	RhincodonTypus	8cd5a394-0da0-4597-b3e9-ecc3c7f837e6	2014	5	28	9:0	51.84	26.62	male		4h1a
WILDME	RhincodonTypus	ccf4340b-64eb-45c4-a7c2-e8838ed61473	2014	5	28	9:0	51.84	26.62	male		4h1a
WILDME	RhincodonTypus	f257e5c8-210b-486f-a11e-0e6b494e972b	2014	5	28	9:0	51.84	26.62	male		4h1a
WILDME	RhincodonTypus	89c17182-ba3f-4a5b-b402-965c5eb99197	2014	5	28	9:0	51.84	26.62	female		4h1a
WILDME	RhincodonTypus	d55fb4fd-4400-4853-acaa-31083e4a454d	2014	5	28	9:0	51.84	26.62	male		4h1a
WILDME	RhincodonTypus	48ed297d-0144-4e93-9a14-0399fe0ffd2e	2014	5	28	9:0	51.84	26.62	female		4h1a
WILDME	RhincodonTypus	5f156cd0-ab67-48f2-88dd-b826c80e7990	2014	5	28	9:0	51.84	26.62	male		4h1a
WILDME	RhincodonTypus	1cc271b9-a8ae-4efc-b3ab-e49c138e453d	2014	5	28	9:0	51.84	26.62	male		4h1a
WILDME	RhincodonTypus	dd2901a6-825e-4bf1-af1e-09aed1c2f847	2014	5	28	9:0	51.84	26.62	female		4h1a
WILDME	RhincodonTypus	19fc4a56-d2ef-44a9-8090-287d272dd2ad	2014	5	28	9:0	51.84	26.62	male		4h1a
WILDME	RhincodonTypus	402aee98-3ae4-4c67-8cb4-6569e5537590	2014	5	28	9:0	51.84	26.62	female		4h1a
WILDME	RhincodonTypus	7f0a5bbd-4a15-4fdf-a9fd-2680ee088326	2014	5	28	9:0	51.84	26.62	male		4h1a
WILDME	RhincodonTypus	bd383f5a-5e22-4396-a741-7612628c7a69	2014	5	28	9:0	51.84	26.62	male		4h1a
WILDME	RhincodonTypus	990b1a0f-3acf-4e91-80b5-d5ce9fcb36e9	2014	5	28	9:0	51.84	26.62	male		4h1a
WILDME	RhincodonTypus	61746905-6dc7-4438-98d0-d0419ee85e5d	2014	5	28	9:0	51.84	26.62	male		4h1a
WILDME	RhincodonTypus	0d5a009b-68e0-4957-845a-f74278f7f6cc	2014	5	28	9:0	51.84	26.62	male		4h1a
WILDME	RhincodonTypus	2986e845-306c-410e-9438-098e7d278cbd	2014	5	28	9:0	51.84	26.62	male		4h1a
WILDME	RhincodonTypus	6db46606-8dc0-413a-bb93-7bccdec2ff35	2014	5	28	9:0	51.84	26.62	male		4h1a
WILDME	RhincodonTypus	cd3747da-24a0-4b60-bd08-26a7b7e4f140	2014	5	28	9:0	51.84	26.62	male		4h1a
WILDME	RhincodonTypus	32877b90-70fc-4af3-9fe6-283e014cd29f	2014	5	28	9:0	51.84	26.62	female		4h1a
WILDME	RhincodonTypus	555fad20-bc7b-4483-9107-14454f74d2c8	2014	5	28	9:0	51.84	26.62	male		4h1a
WILDME	RhincodonTypus	6e5206c1-dbf0-4fcd-9dba-60bc51508f41	2014	5	28		51.84	26.62	male		4h1a
WILDME	RhincodonTypus	8bb7287b-1b03-477d-be40-d8b6aa37e12d	2014	5	28	9:0	51.84	26.62	male		4h1a
WILDME	RhincodonTypus	18787c28-1010-494f-a321-b25ad0d416e0	2014	5	28	9:0	51.84	26.62	male		4h1a
WILDME	RhincodonTypus	38729ebf-3422-46b9-8554-0bd2b263c9f4	2014	5	28	9:0	51.84	26.62	female		4h1a
WILDME	RhincodonTypus	2dec6f54-9dad-4564-ba6b-10fe91d1ebd7	2014	5	28	9:0	51.84	26.62	male		4h1a
WILDME	RhincodonTypus	985ea919-44b8-44d6-a350-987c2dbd0edf	2014	5	28	9:0	51.84	26.62	male		4h1a
WILDME	RhincodonTypus	9b6fa594-ac0c-4b40-b1ae-6b4b69293973	2014	5	28	9:0	51.84	26.62	male		4h1a
WILDME	RhincodonTypus	8b8b1ec9-1aac-42c7-aca8-ff09ac9176c8	2014	5	28	9:0	51.84	26.62	male		4h1a
WILDME	RhincodonTypus	27b60763-8b78-4894-86a7-6e546c4f804d	2014	5	28	9:0	51.84	26.62	female		4h1a
WILDME	RhincodonTypus	6f45d020-728a-43f2-bdc8-fd4cc50c982a	2014	5	28	9:0	51.84	26.62	male		4h1a
WILDME	RhincodonTypus	f34c3765-f6be-437e-a1ba-665c77f02992	2014	5	28	9:0	51.84	26.62	male		4h1a
WILDME	RhincodonTypus	c7b614ff-1ca9-4993-9774-7e891a50cff8	2014	5	20		51.84	26.62	male		4h1a
WILDME	RhincodonTypus	773395e5-8699-4fa5-ba81-931e5983c07b	2014	5	20		51.84	26.62	female		4h1a
WILDME	RhincodonTypus	a1ab8c18-212e-41e9-9a3c-07588d5836ef	2014	5	20		51.84	26.62	female		4h1a
WILDME	RhincodonTypus	257d74bb-436b-45bc-a833-bddc098072d4	2014	5	20		51.84	26.62	male		4h1a
WILDME	RhincodonTypus	c74695c5-6df8-4c72-99f6-9a7f33490238	2014	5	20		51.84	26.62	male		4h1a
WILDME	RhincodonTypus	b6e09e54-2901-478a-ae47-e3f8d71c6cff	2014	5	20		51.84	26.62	male		4h1a
WILDME	RhincodonTypus	931cab67-b3f9-4634-9e33-7bda0b9a0cb7	2014	5	20		51.84	26.62			4h1a
WILDME	RhincodonTypus	cd438058-40d4-4644-a6b3-1cd257d67eb1	2014	5	19	9:0	51.84	26.62	male		4h1a
WILDME	RhincodonTypus	addbe692-45f1-4099-afe7-4af6da8d8661	2014	5	19	9:0	51.84	26.62	male		4h1a
WILDME	RhincodonTypus	c53bd718-6d09-4a37-b211-cdd1ba2d93a2	2014	5	19	9:0	51.84	26.62	male		4h1a
WILDME	RhincodonTypus	7a3d0a09-5ecc-44f3-89fa-295f6d121129	2014	5	19	9:0	51.84	26.62	female		4h1a
WILDME	RhincodonTypus	8fb6c895-4128-4012-bca5-777496e75035	2014	5	19	9:0	51.84	26.62	female		4h1a
WILDME	RhincodonTypus	68a01381-e7fd-47da-bda4-917e9f2c0455	2014	5	19	9:0	51.84	26.62	female		4h1a
WILDME	RhincodonTypus	5e5e6c80-c0d0-47be-bf26-1a59d9b7c9bf	2014	5	19	9:0	51.84	26.62	female		4h1a
WILDME	RhincodonTypus	3bd928b7-b03c-4056-b054-313ae71cbd8a	2014	5	19	9:0	51.84	26.62	male		4h1a
WILDME	RhincodonTypus	692a681a-74ff-4eea-9753-2817e565189a	2014	5	19	9:0	51.84	26.62	female		4h1a
WILDME	RhincodonTypus	81551c26-1a87-4087-ab5d-35956b23d9a1	2014	5	19	9:0	51.84	26.62	female		4h1a
WILDME	RhincodonTypus	6b79f707-e770-4a6e-bcf8-9d2eb8fe7b38	2014	5	19	9:0	51.84	26.62	male		4h1a
WILDME	RhincodonTypus	947af1e1-ccfe-4e0a-baa6-b71f04e7f9d6	2014	5	19	9:0	51.84	26.62	male		4h1a
WILDME	RhincodonTypus	d2f21265-9a45-402d-8d13-8126a5279a71	2014	5	19	9:0	51.84	26.62	female		4h1a
WILDME	RhincodonTypus	38352f68-3445-4d47-b488-770de301e1de	2014	5	19	9:0	51.84	26.62	male		4h1a
WILDME	RhincodonTypus	726a2fdc-9cc7-4988-9197-30d7a786a6db	2014	5	19		51.84	26.62	male		4h1a
WILDME	RhincodonTypus	a770c315-ee0b-4f7c-83d0-f28eb0e7a04c	2014	2	1		56.529025	26.372272			4h2a
WILDME	RhincodonTypus	1b425a90-b309-4757-9caf-0eb1ed93853c	2014	1							4h1
WILDME	RhincodonTypus	c531a03a-d939-4ee8-8a51-a92cd1022d6b	2013	12	14		56.529025	26.372272			4h2a
WILDME	RhincodonTypus	20320148611	2013	12	9		51.59	26.33	male		4h1a
WILDME	RhincodonTypus	142201431042	2013	12	9		51.59	26.33	male		4h1a
WILDME	RhincodonTypus	13220143413	2013	12	9		51.59	26.33	female		4h1a
WILDME	RhincodonTypus	142201424120	2013	12	9		51.59	26.33	female		4h1a
WILDME	RhincodonTypus	112201324329	2013	11	29	10:30			female		4h2b
WILDME	RhincodonTypus	56ccea0d-accc-48c4-ba67-2feecefcaef9	2013	11	18	10:00	58.50013732910156	23.679481590924286	female		4h2
WILDME	RhincodonTypus	9d7fdea3-8ced-46eb-99d8-505706536ad7	2013	11	16						4h
WILDME	RhincodonTypus	20102013111852	2013	10	18						4h2a
WILDME	RhincodonTypus	16920135340	2013	10	8		56.49169921875	25.724694431348468			4h2a
WILDME	RhincodonTypus	231020137543	2013	10	5		56.3818359375	25.942237895041274			4h2a
WILDME	RhincodonTypus	8102013173855	2013	10	4						4h2a
WILDME	RhincodonTypus	231020136588	2013	9	21						4h2a
WILDME	RhincodonTypus	56201462358	2013	9	19		51.59	26.33	male		4h1a
WILDME	RhincodonTypus	56201461842	2013	9	19		51.59	26.33	male		4h1a
WILDME	RhincodonTypus	56201463233	2013	9	19		51.59	26.33			4h1a
WILDME	RhincodonTypus	242201452322	2013	9	19		51.59	26.33	male		4h1a
WILDME	RhincodonTypus	52539fb2-544d-48db-8e02-fda767edbd0b	2013	9	19		51.84	26.62	male		4h1a
WILDME	RhincodonTypus	56201461119	2013	9	19		51.59	26.33	female		4h1a
WILDME	RhincodonTypus	223b5475-01ea-45e3-a3a9-476e87804512	2013	9	19		51.84	26.62	male		4h1a
WILDME	RhincodonTypus	5620146375	2013	9	19		51.59	26.33	male		4h1a
WILDME	RhincodonTypus	5620146926	2013	9	19		51.59	26.33	female		4h1a
WILDME	RhincodonTypus	56201463351	2013	9	19		51.59	26.33	female		4h1a
WILDME	RhincodonTypus	56201462148	2013	9	19		51.59	26.33	male		4h1a
WILDME	RhincodonTypus	56201462541	2013	9	19		51.59	26.33	male		4h1a
WILDME	RhincodonTypus	5620146151	2013	9	19		51.59	26.33	male		4h1a
WILDME	RhincodonTypus	2e180d77-ac9c-4eb1-b240-3d8d4130c71b	2013	9	19		51.84	26.62	male		4h1a
WILDME	RhincodonTypus	69a768db-5be4-409e-8833-cc621cd9fa93	2013	9	19		51.84	26.62	male		4h1a
WILDME	RhincodonTypus	56201455417	2013	9	19		51.59	26.33			4h1a
WILDME	RhincodonTypus	5620146343	2013	9	19		51.59	26.33			4h1a
WILDME	RhincodonTypus	5620146281	2013	9	19		51.59	26.33	male		4h1a
WILDME	RhincodonTypus	56201455819	2013	9	19		51.59	26.33	female		4h
WILDME	RhincodonTypus	56201461311	2013	9	19		51.59	26.33	male		4h1a
WILDME	RhincodonTypus	e4391649-a5af-4261-a8c7-41d72992d6ad	2013	9	19		51.84	26.62	female		4h1a
WILDME	RhincodonTypus	56201463523	2013	9	19		51.59	26.33			4h1a
WILDME	RhincodonTypus	132201422747	2013	9	19		51.59	26.33			4h1a
WILDME	RhincodonTypus	56201462032	2013	9	19		51.59	26.33	female		4h1a
WILDME	RhincodonTypus	56201454236	2013	9	19		51.59	26.33	female		4h1a
WILDME	RhincodonTypus	231020136322	2013	9	14						4h2b
WILDME	RhincodonTypus	2210201383143	2013	9	14						4h2b
WILDME	RhincodonTypus	2310201362219	2013	9	14						4h2b
WILDME	RhincodonTypus	169201314127	2013	9	13	1:20	49.9129	27.3667	female		4h
WILDME	RhincodonTypus	169201371011	2013	9	13						4h2a
WILDME	RhincodonTypus	56201454945	2013	9	12		51.59	26.33	male		4h1a
WILDME	RhincodonTypus	65afcd00-6f1e-4bce-a7a9-29d6c80805aa	2013	9	12		51.84	26.62	male		4h1a
WILDME	RhincodonTypus	f46e91dc-7ee2-4ea6-b69e-17d0236f0cb1	2013	9	12		51.84	26.62	male		4h1a
WILDME	RhincodonTypus	3a851973-7441-4fad-8aa2-00cf91a88881	2013	9	12		51.84	26.62	male		4h1a
WILDME	RhincodonTypus	e9fe6163-d9db-46a6-9e5e-630a9df10aad	2013	9	12		51.84	26.62	male		4h1a
WILDME	RhincodonTypus	930fbfb3-ed6f-4dec-9120-5ff3338ee164	2013	9	12		51.84	26.62			4h1a
WILDME	RhincodonTypus	56201454451	2013	9	12		51.59	26.33	female		4h1a
WILDME	RhincodonTypus	5620145383	2013	9	12		51.59	26.33			4h1a
WILDME	RhincodonTypus	56201454021	2013	9	12		51.59	26.33	female		4h1a
WILDME	RhincodonTypus	56201453436	2013	9	12		51.59	26.33	male		4h1a
WILDME	RhincodonTypus	56201454745	2013	9	12		51.59	26.33			4h1a
WILDME	RhincodonTypus	8b81dd35-a89d-4468-be19-7432c9e67050	2013	9	12		51.84	26.62			4h1a
WILDME	RhincodonTypus	56201454622	2013	9	12		51.59	26.33	male		4h1a
WILDME	RhincodonTypus	56201453627	2013	9	12		51.59	26.33			4h1a
WILDME	RhincodonTypus	56201455130	2013	9	12		51.59	26.33	female		4h1a
WILDME	RhincodonTypus	56201453229	2013	9	12		51.59	26.33			4h1a
WILDME	RhincodonTypus	16920135149	2013	8	31						4h2b
WILDME	RhincodonTypus	16920135959	2013	8	11				male		4h2a
WILDME	RhincodonTypus	132201443335	2013	7	25		51.59	26.33	male		4h1a
WILDME	RhincodonTypus	187201335515	2013	7	15						4h3
WILDME	RhincodonTypus	2510201365141	2013	7	13	9:00	51.59	26.33	female		4h1a
WILDME	RhincodonTypus	2510201363521	2013	7	13	9:00	51.59	26.33	male		4h1a
WILDME	RhincodonTypus	2510201371148	2013	7	13	9:00	51.59	26.33	male		4h1a
WILDME	RhincodonTypus	2510201372422	2013	7	13	9:00	51.59	26.33	female		4h1a
WILDME	RhincodonTypus	7c23785e-798a-49ed-b85a-1ff0b667ac93	2013	7	13						4h
WILDME	RhincodonTypus	4920138226	2013	7	13	9:00	51.59	26.33	male		4h1a
WILDME	RhincodonTypus	4920138759	2013	7	13	9:00	51.59	26.33	male		4h1a
WILDME	RhincodonTypus	97201341318	2013	7	7	9:00	58.04	23.51			4h2b
WILDME	RhincodonTypus	97201345341	2013	7	7	9:00	58.04	23.51			4h2b
WILDME	RhincodonTypus	9720134459	2013	7	7	9:00	58.04	23.51			4h2b
WILDME	RhincodonTypus	97201371853	2013	7	7	9:00	58.04	23.51			4h2b
WILDME	RhincodonTypus	203201482257	2013	7	2		51.59	26.33	male		4h1a
WILDME	RhincodonTypus	1752014105939	2013	7	2		51.59	26.33	male		4h1a
WILDME	RhincodonTypus	203201482640	2013	7	2		51.59	26.33	male		4h1a
WILDME	RhincodonTypus	56201451726	2013	7	2		51.59	26.33	female		4h1a
WILDME	RhincodonTypus	36201451159	2013	7	2		51.59	26.33	male		4h1a
WILDME	RhincodonTypus	56201452747	2013	7	2		51.59	26.33	male		4h1a
WILDME	RhincodonTypus	36201452521	2013	7	2		51.59	26.33	male		4h1a
WILDME	RhincodonTypus	5620145236	2013	7	2		51.59	26.33	female		4h1a
WILDME	RhincodonTypus	af777a18-ea01-42e2-98bd-eaf0c23ecb1f	2013	7	2		51.84	26.62	female		4h1a
WILDME	RhincodonTypus	56201452429	2013	7	2		51.59	26.33	male		4h1a
WILDME	RhincodonTypus	5620145262	2013	7	2		51.59	26.33	female		4h1a
WILDME	RhincodonTypus	11320146658	2013	7	2		51.59	26.33	male		4h1a
WILDME	RhincodonTypus	20320148582	2013	7	2		51.59	26.33	male		4h1a
WILDME	RhincodonTypus	20320148347	2013	7	2		51.59	26.33	male		4h1a
WILDME	RhincodonTypus	203201484942	2013	7	1		51.59	26.33	male		4h1a
WILDME	RhincodonTypus	f7ab469c-4cc9-49b1-a8d5-7e3c71438d8d	2013	7	1		51.84	26.62	male		4h1a
WILDME	RhincodonTypus	0b2b2a8e-a9a4-46c2-af90-d3afee67c31d	2013	7	1		51.84	26.62	female		4h1a
WILDME	RhincodonTypus	f885d0d4-c82d-4e38-b771-443c23a33dff	2013	7	1		51.84	26.62	male		4h1a
WILDME	RhincodonTypus	982cda09-f858-4ccd-8fc1-1ecd0dcbf3fd	2013	7	1		51.84	26.62	male		4h1a
WILDME	RhincodonTypus	2122014105041	2013	7	1		51.59	26.33	female		4h1a
WILDME	RhincodonTypus	24220145362	2013	7	1		51.59	26.33	male		4h1a
WILDME	RhincodonTypus	36201455736	2013	7	1		51.59	26.33	male		4h1a
WILDME	RhincodonTypus	6474f13b-9e1b-4bc8-888e-ae77ac6ab106	2013	7	1		51.84	26.62	female		4h1a
WILDME	RhincodonTypus	56201452030	2013	7	1		51.59	26.33	female		4h1a
WILDME	RhincodonTypus	02facf55-df01-4e7e-8e11-e6c6697b22b6	2013	7	1		51.84	26.62	male		4h1a
WILDME	RhincodonTypus	132201425825	2013	7	1		51.59	26.33	female		4h1a
WILDME	RhincodonTypus	20320148532	2013	7	1		51.59	26.33	male		4h1a
WILDME	RhincodonTypus	11320146217	2013	7	1		51.59	26.33	male		4h1a
WILDME	RhincodonTypus	56201451448	2013	7	1		51.59	26.33	female		4h1a
WILDME	RhincodonTypus	113201461453	2013	7	1		51.59	26.33	male		4h1a
WILDME	RhincodonTypus	36201452136	2013	6	30		51.59	26.33	male		4h1a
WILDME	RhincodonTypus	5bca7481-a843-4617-adda-d0610f5695ea	2013	6	30		51.84	26.62	male		4h1a
WILDME	RhincodonTypus	36201453927	2013	6	30		51.59	26.33	male		4h1a
WILDME	RhincodonTypus	3620145592	2013	6	30		51.59	26.33	male		4h1a
WILDME	RhincodonTypus	d15b1e98-f917-497e-9289-032e62d2b143	2013	6	30		51.84	26.62	male		4h1a
WILDME	RhincodonTypus	a31cd318-ab5c-4fef-8cbe-c4b9467d4318	2013	6	30		51.84	26.62	male		4h1a
WILDME	RhincodonTypus	3620145379	2013	6	30		51.59	26.33	male		4h1a
WILDME	RhincodonTypus	251020137547	2013	6	30	9:00	51.59	26.33	female		4h1a
WILDME	RhincodonTypus	fc7b254c-dd30-4519-98db-ed8019089fb2	2013	6	30		51.84	26.62	female		4h1a
WILDME	RhincodonTypus	49bd7a57-3cf5-43b6-821b-6406b09957dd	2013	6	30		51.84	26.62	male		4h1a
WILDME	RhincodonTypus	05272a4c-758c-48ad-bb65-6592ff687548	2013	6	30		51.84	26.62	male		4h1a
WILDME	RhincodonTypus	d533ceb7-19b1-4e15-8ab2-3c07bd73e109	2013	6	30		51.84	26.62	female		4h1a
WILDME	RhincodonTypus	795e285f-c5ad-4967-82bb-3eaa35bd7205	2013	6	30		51.84	26.62	male		4h1a
WILDME	RhincodonTypus	03c34ce0-4a77-4796-89e0-5920f782e834	2013	6	30		51.84	26.62	male		4h1a
WILDME	RhincodonTypus	36201454149	2013	6	30		51.59	26.33	male		4h1a
WILDME	RhincodonTypus	36201453247	2013	6	30		51.59	26.33	male		4h1a
WILDME	RhincodonTypus	36201455618	2013	6	30		51.59	26.33	male		4h1a
WILDME	RhincodonTypus	69fd9918-548b-498f-b2ca-4a5ae34b63df	2013	6	30		51.84	26.62	female		4h1a
WILDME	RhincodonTypus	3620145103	2013	6	30		51.59	26.33			4h1a
WILDME	RhincodonTypus	3620146049	2013	6	30		51.59	26.33	female		4h1a
WILDME	RhincodonTypus	36201454327	2013	6	30		51.59	26.33	male		4h1a
WILDME	RhincodonTypus	39201395449	2013	6	30	9:00	51.59	26.33	female		4h1a
WILDME	RhincodonTypus	2422014111750	2013	6	30		51.59	26.33			4h1a
WILDME	RhincodonTypus	36201453423	2013	6	30		51.59	26.33	male		4h1a
WILDME	RhincodonTypus	36201453542	2013	6	30		51.59	26.33	male		4h1a
WILDME	RhincodonTypus	113201455729	2013	6	30		51.59	26.33	male		4h1a
WILDME	RhincodonTypus	132201425532	2013	6	29		51.59	26.33	female		4h1a
WILDME	RhincodonTypus	490f06dd-642f-42f3-a888-bd3a878ed112	2013	6	29		51.84	26.62	male		4h1a
WILDME	RhincodonTypus	362014550	2013	6	29		51.59	26.33			4h1a
WILDME	RhincodonTypus	8acc0e89-11af-4772-b012-fea2a5f9281d	2013	6	29		51.84	26.62	male		4h1a
WILDME	RhincodonTypus	36201445945	2013	6	29		51.59	26.33	female		4h1a
WILDME	RhincodonTypus	36201451824	2013	6	29		51.59	26.33	male		4h1a
WILDME	RhincodonTypus	362014582	2013	6	29		51.59	26.33	male		4h1a
WILDME	RhincodonTypus	36201451624	2013	6	29		51.59	26.33	female		4h1a
WILDME	RhincodonTypus	3620145200	2013	6	29		51.59	26.33	male		4h1a
WILDME	RhincodonTypus	36201452319	2013	6	29		51.59	26.33	male		4h1a
WILDME	RhincodonTypus	f470c937-0520-41ce-acfc-8bfe02e921f2	2013	6	29		51.84	26.62	female		4h1a
WILDME	RhincodonTypus	2510201372911	2013	6	29	9:00	51.59	26.33	female		4h1a
WILDME	RhincodonTypus	3620145292	2013	6	29		51.59	26.33	male		4h1a
WILDME	RhincodonTypus	3620145256	2013	6	29		51.59	26.33	female		4h1a
WILDME	RhincodonTypus	c4c06cb7-a5cc-4953-b503-1f2c4f03cf46	2013	6	29		51.84	26.62	male		4h1a
WILDME	RhincodonTypus	20320149426	2013	6	29		51.59	26.33	female		4h1a
WILDME	RhincodonTypus	9e231dd3-231c-4b5b-8b0c-27e84816ca0f	2013	6	29		51.84	26.62	male		4h1a
WILDME	RhincodonTypus	850d51a8-ae78-4b56-ac40-ee0c9765958d	2013	6	29		51.84	26.62			4h1a
WILDME	RhincodonTypus	36201451335	2013	6	29		51.59	26.33	male		4h1a
WILDME	RhincodonTypus	36201453050	2013	6	29		51.59	26.33	male		4h1a
WILDME	RhincodonTypus	286201353011	2013	6	16		58.04	23.51			4h2b
WILDME	RhincodonTypus	70287147-63d5-4555-acc3-59fedeb51aab	2013	5	29		51.844567	26.624575	male		4h1a
WILDME	RhincodonTypus	20320148250	2013	5	28		51.59	26.33	male		4h1a
WILDME	RhincodonTypus	11320145568	2013	5	28		51.59	26.33	male		4h1a
WILDME	RhincodonTypus	203201481026	2013	5	28						4h1a
WILDME	RhincodonTypus	203201481218	2013	5	28						4h1a
WILDME	RhincodonTypus	203201482050	2013	5	28		51.59	26.33	male		4h1a
WILDME	RhincodonTypus	203201482827	2013	5	28		51.59	26.33			4h1a
WILDME	RhincodonTypus	203201481426	2013	5	28						4h1a
WILDME	RhincodonTypus	203201483310	2013	5	28		51.59	26.33	male		4h1a
WILDME	RhincodonTypus	203201483550	2013	5	28		51.59	26.33	female		4h1a
WILDME	RhincodonTypus	f68934ec-1f9d-4b83-9b09-2332ef58087e	2013	5	28		51.84	26.62	female		4h1a
WILDME	RhincodonTypus	299adeaf-6205-4cf3-aff8-38875d79cc42	2013	5	28		51.84	26.62			4h1a
WILDME	RhincodonTypus	19201311847	2013	5	28	9:00	51.59	26.33	male		4h1a
WILDME	RhincodonTypus	81a10cf6-f221-464f-8fae-a0d698f0bbdd	2013	5	28		51.84	26.62			4h1a
WILDME	RhincodonTypus	d0e75b2d-e1be-4e22-a6e0-df31905fc578	2013	5	28		51.84	26.62	male		4h1a
WILDME	RhincodonTypus	203201481834	2013	5	28						4h1a
WILDME	RhincodonTypus	97e822a3-52bb-47ba-b355-10837dd5ae09	2013	5	28		51.84	26.62	male		4h1a
WILDME	RhincodonTypus	20320148844	2013	5	28		51.59	26.33	female		4h1a
WILDME	RhincodonTypus	8273b3d2-26f3-4484-be1d-b06483ff2116	2013	5	28		51.84	26.62	male		4h1a
WILDME	RhincodonTypus	203201483056	2013	5	28		51.59	26.33	male		4h1a
WILDME	RhincodonTypus	20320148179	2013	5	28		51.84	26.62			4h1a
WILDME	RhincodonTypus	14220142391	2013	5	28		51.59	26.33	female		4h1a
WILDME	RhincodonTypus	22a1e636-836a-456b-8eb6-4ae0c274e2a8	2013	5	28		51.84	26.62	male		4h1a
WILDME	RhincodonTypus	1752014111340	2013	5	27		51.59	26.33	female		4h1a
WILDME	RhincodonTypus	242201453422	2013	5	27		51.59	26.33			4h1a
WILDME	RhincodonTypus	175201411214	2013	5	27		51.59	26.33	male		4h1a
WILDME	RhincodonTypus	20320149235	2013	5	27		51.59	26.33	female		4h1a
WILDME	RhincodonTypus	2122014104912	2013	5	27		51.59	26.33			4h1a
WILDME	RhincodonTypus	4d58102c-eb31-471c-9aba-2dccf84fccd9	2013	5	27		51.844567	26.624575	male		4h1a
WILDME	RhincodonTypus	c2bdfe9b-ec75-4996-b606-e913925ae40f	2013	5	27		51.844567	26.624575	male		4h1a
WILDME	RhincodonTypus	a8aa35d0-452d-4b21-a077-53de518e5e79	2013	5	27		51.844567	26.624575	male		4h1a
WILDME	RhincodonTypus	251020137217	2013	5	27	9:00	51.59	26.33	female		4h1a
WILDME	RhincodonTypus	203201484721	2013	5	27		51.59	26.33			4h1a
WILDME	RhincodonTypus	203201485141	2013	5	27		51.59	26.33			4h1a
WILDME	RhincodonTypus	203201485420	2013	5	27		51.59	26.33			4h1a
WILDME	RhincodonTypus	c458fecb-cd70-46be-b749-221ddd5b97ea	2013	5	27		51.84	26.62	male		4h1a
WILDME	RhincodonTypus	6b177619-7271-42b1-b025-bdfcf7e8e3ee	2013	5	27		51.844567	26.624575	male		4h1a
WILDME	RhincodonTypus	203201485949	2013	5	27		51.59	26.33	female		4h1a
WILDME	RhincodonTypus	8f5acfdc-51df-48ca-a1c5-f116cf288531	2013	5	27		51.844567	26.614575	male		4h1a
WILDME	RhincodonTypus	20320149615	2013	5	27		51.59	26.33	male		4h1a
WILDME	RhincodonTypus	36201445523	2013	5	27		51.59	26.33			4h1a
WILDME	RhincodonTypus	4ad85f26-7ef1-4942-87ec-00285405b836	2013	5	27		51.844567	26.624575			4h1a
WILDME	RhincodonTypus	7543c210-bcb6-47b1-baa3-a6e702e787f0	2013	5	27		51.844567	26.624575	male		4h1a
WILDME	RhincodonTypus	2a4db849-bd3c-41ed-9ab8-eecde1ad4a4a	2013	5	27		51.844567	26.624575	female		4h1a
WILDME	RhincodonTypus	f01dbbd3-3fa5-4c46-bd3c-38756d014558	2013	5	27		51.844567	26.624575	male		4h1a
WILDME	RhincodonTypus	36201445659	2013	5	27		51.59	26.33	female		4h1a
WILDME	RhincodonTypus	175201411442	2013	5	27		51.59	26.33	male		4h1a
WILDME	RhincodonTypus	49201381322	2013	5	27	9:00	51.59	26.33	male		4h1a
WILDME	RhincodonTypus	7a84745c-956f-4088-b30e-8babf40b8cb2	2013	5	27		51.844567	26.624575	male		4h1a
WILDME	RhincodonTypus	286201363140	2013	5	27	9:00	51.59	26.33	male		4h1a
WILDME	RhincodonTypus	0b042dd5-cfa4-4180-9a37-9ee012316493	2013	5	27		51.844567	26.624575			4h1a
WILDME	RhincodonTypus	594772c2-8f21-4344-bb40-bf135998c174	2013	5	27		51.844567	26.624575	female		4h1a
WILDME	RhincodonTypus	8781b40f-f258-4f03-a67f-23b54640e815	2013	5	27		51.84	26.62			4h1a
WILDME	RhincodonTypus	fe67763e-0e1b-46c2-bd71-1a1857921d14	2013	5	27		51.84	26.62	male		4h1a
WILDME	RhincodonTypus	14a41bfa-97c7-497c-b749-25cd013f61a9	2013	5	27		51.844567	26.624575	male		4h1a
WILDME	RhincodonTypus	1752014111057	2013	5	27		51.59	26.33	male		4h1a
WILDME	RhincodonTypus	203201485616	2013	5	27		51.59	26.33	male		4h1a
WILDME	RhincodonTypus	2510201362610	2013	5	27	9:00	51.59	26.33	female		4h1a
WILDME	RhincodonTypus	ab86c64a-f024-4405-a82e-0c9b05d83326	2013	5	27		51.844567	26.624575	male		4h1a
WILDME	RhincodonTypus	252201472626	2013	5	27		51.59	26.33	male		4h1a
WILDME	RhincodonTypus	36201445314	2013	5	27		51.59	26.33	male		4h1a
WILDME	RhincodonTypus	4c0380be-a4d5-45fe-88af-65a53ee8f398	2013	5	27		51.844567	26.624575	female		4h1a
WILDME	RhincodonTypus	203201483745	2013	5	27		51.59	26.33			4h1a
WILDME	RhincodonTypus	182201333333	2013	5	27	9:00	51.59	26.32			4h1a
WILDME	RhincodonTypus	19201311414	2013	5	27	9:00	51.59	26.33	male		4h1a
WILDME	RhincodonTypus	3f381e0f-a4e0-4d0b-88c9-f277148cc8e1	2013	5	27		51.844567	26.624575	male		4h1a
WILDME	RhincodonTypus	175201411855	2013	5	27		51.59	26.33	female		4h1a
WILDME	RhincodonTypus	46efa32e-e2a8-4b88-aac4-cf5d1fa68570	2013	5	27		51.84	26.62	male		4h1a
WILDME	RhincodonTypus	113201454419	2013	5	27		51.59	26.33			4h1a
WILDME	RhincodonTypus	49201383535	2013	5	16	9:00	51.59	26.33	male		4h1a
WILDME	RhincodonTypus	113201455334	2013	5	16		51.59	26.33	male		4h1a
WILDME	RhincodonTypus	203201475045	2013	5	16		51.59	26.33	female		4h1a
WILDME	RhincodonTypus	142201422549	2013	5	16		51.59	26.33	male		4h1a
WILDME	RhincodonTypus	47420fbb-e57f-40e2-93c6-f43139cf3c66	2013	5	16		51.8444567	26.624575	male		4h1a
WILDME	RhincodonTypus	b8ccca1a-319b-4b51-9d52-57abe7e569c1	2013	5	16		51.844567	26.624575	male		4h1a
WILDME	RhincodonTypus	203201475634	2013	5	16						4h1a
WILDME	RhincodonTypus	292013111757	2013	5	16	9:00	51.59	26.33	male		4h1a
WILDME	RhincodonTypus	113201453425	2013	5	16		51.59	26.33	female		4h1a
WILDME	RhincodonTypus	8d115102-60ac-4bbc-9f30-c61d8c146c49	2013	5	16		51.844567	26.624575	male		4h1a
WILDME	RhincodonTypus	05ef2035-6604-4a2a-9a73-6bfe8a62e3d9	2013	5	16		51.844567	26.624575	male		4h1a
WILDME	RhincodonTypus	390f63f8-c8f7-46b2-80d6-477293defa3a	2013	5	16		51.844567	26.624575	female		4h1a
WILDME	RhincodonTypus	e37a3fff-5604-46ae-ad55-762bd1b1d98c	2013	5	16		51.844567	26.624575	female		4h1a
WILDME	RhincodonTypus	5b1fced4-a49a-46b3-bcab-f08860f99cc1	2013	5	16		51.844567	26.624575	male		4h1a
WILDME	RhincodonTypus	23ef5243-fe3c-4f61-b140-457cb645f547	2013	5	16		51.844567	26.624575	male		4h1a
WILDME	RhincodonTypus	113201453019	2013	5	16		51.59	26.33	female		4h1a
WILDME	RhincodonTypus	113201452842	2013	5	16		51.59	26.33	male		4h1a
WILDME	RhincodonTypus	b1bd0441-d07a-4072-a237-c766fec3279c	2013	5	16		51.844567	26.624575	male		4h1a
WILDME	RhincodonTypus	8f5883fb-4118-4f8d-ac57-bca581f167fe	2013	5	16		51.844567	26.624575	male		4h1a
WILDME	RhincodonTypus	78d4c09d-c62b-43a1-b378-d9ae3b212ad3	2013	5	16		51.844567	26.624575	male		4h1a
WILDME	RhincodonTypus	0cf5f00e-9009-49e4-843b-fcd98f727dca	2013	5	16		51.844567	26.624575	male		4h1a
WILDME	RhincodonTypus	2310201374246	2013	5	16	9:00	51.59	26.33	female		4h1a
WILDME	RhincodonTypus	2510201365650	2013	5	16	9:00	51.59	26.33	female		4h1a
WILDME	RhincodonTypus	796ab24a-d2ca-4133-9df3-a40892ef0173	2013	5	16		51.844567	26.624575	female		4h1a
WILDME	RhincodonTypus	252201472214	2013	5	16		51.59	26.33	male		4h1a
WILDME	RhincodonTypus	0a9c7c3e-cd03-4e15-8854-9c89b5a0cb5b	2013	5	16		51.844567	26.624575	male		4h1a
WILDME	RhincodonTypus	80602825-42cb-48fc-80fe-2c4f55ee046d	2013	5	16		51.844567	26.624575	male		4h1a
WILDME	RhincodonTypus	28620137543	2013	5	16	9:00	51.59	26.33	male		4h1a
WILDME	RhincodonTypus	f2f5e623-4879-439d-89b0-46dc187c339a	2013	5	16		51.844567	26.624575	male		4h1a
WILDME	RhincodonTypus	3920139501	2013	5	16	9:00	51.59	26.33	female		4h1a
WILDME	RhincodonTypus	132201425113	2013	5	16		51.59	26.33	female		4h1a
WILDME	RhincodonTypus	14220143250	2013	5	16		51.59	26.33	male		4h1a
WILDME	RhincodonTypus	113201454313	2013	5	16		51.59	26.33	male		4h1a
WILDME	RhincodonTypus	113201453232	2013	5	16		51.59	26.33	male		4h1a
WILDME	RhincodonTypus	fd98754c-7987-4698-bae7-52667fc4a384	2013	5	16		51.844567	26.624575	male		4h1a
WILDME	RhincodonTypus	11320146929	2013	5	16		51.59	26.33	female		4h1a
WILDME	RhincodonTypus	251020136143	2013	5	16	9:00	51.59	26.33	male		4h1a
WILDME	RhincodonTypus	113201461330	2013	5	16		51.59	26.33	male		4h1a
WILDME	RhincodonTypus	113201461135	2013	5	16		51.59	26.33	male		4h1a
WILDME	RhincodonTypus	d7b60c6c-b302-454e-bfca-6f3c8e832237	2013	5	16		51.844567	26.624575	male		4h1a
WILDME	RhincodonTypus	652d07d9-9f02-481b-bdd4-677f656ca7af	2013	5	16		51.844567	26.624575	male		4h1a
WILDME	RhincodonTypus	d4602b84-3646-4f7b-a6c6-2b7fe1e4d802	2013	5	16		51.844567	26.624575	male		4h1a
WILDME	RhincodonTypus	113201452654	2013	5	16		51.59	26.33			4h1a
WILDME	RhincodonTypus	629b2c80-6d7c-4c56-8e4b-359338927faa	2013	5	16		51.844567	26.624575			4h1a
WILDME	RhincodonTypus	c2485ce4-ed6f-4fb7-875e-637ac3229493	2013	5	16		51.844567	26.624575	male		4h1a
WILDME	RhincodonTypus	203201475416	2013	5	16		51.59	26.33			4h1a
WILDME	RhincodonTypus	113201454547	2013	5	16		51.59	26.33	male		4h1a
WILDME	RhincodonTypus	45e6cb17-34ff-4d04-a6d3-945c07908fc4	2013	5	16		51.844567	26.624575	male		4h1a
WILDME	RhincodonTypus	113201454954	2013	5	16		51.59	26.33	male		4h1a
WILDME	RhincodonTypus	292013103636	2013	5	16	9:00	51.59	26.33	male		4h1a
WILDME	RhincodonTypus	11320145367	2013	5	16		51.59	26.33	female		4h1a
WILDME	RhincodonTypus	113201454751	2013	5	16		51.59	26.33			4h1a
WILDME	RhincodonTypus	113201453736	2013	5	16		51.59	26.33	male		4h1a
WILDME	RhincodonTypus	113201454112	2013	5	16		51.59	26.33	male		4h1a
WILDME	RhincodonTypus	1fc6a3f3-4d79-42e3-b7e0-08a14a5bf301	2013	5	16		51.844567	26.624575	male		4h1a
WILDME	RhincodonTypus	203201475224	2013	5	16		51.59	26.33	male		4h1a
WILDME	RhincodonTypus	11320145399	2013	5	16		51.59	26.33	male		4h1a
WILDME	RhincodonTypus	252201471317	2013	5	16		51.59	26.33	male		4h1a
WILDME	RhincodonTypus	113201455955	2013	5	16		51.59	26.33	male		4h1a
WILDME	RhincodonTypus	07ba8d78-a651-4554-b18b-df5a26a2dde3	2013	5	16		51.844567	26.624575	male		4h1a
WILDME	RhincodonTypus	39201345745	2013	3	31	9:00	53.55	12.3			4h
WILDME	RhincodonTypus	286201351754	2013	3	4	10:00	56.29	25.56			4h2a
WILDME	RhincodonTypus	132201354651	2013	1	18	12:00					4h2a
WILDME	RhincodonTypus	102201365625	2012	12	18	12:00					4h2a
WILDME	RhincodonTypus	2122012111436	2012	11	24	11:15					4h2a
WILDME	RhincodonTypus	10220136490	2012	10	27	12:00					4h2a
WILDME	RhincodonTypus	2422014112831	2012	9	29		51.59	26.33	male		4h1a
WILDME	RhincodonTypus	25220147331	2012	9	29		51.59	26.33			4h1a
WILDME	RhincodonTypus	182201332839	2012	9	29	9:00	51.59	26.32	female		4h1a
WILDME	RhincodonTypus	2422014114025	2012	9	29		51.59	26.33			4h1a
WILDME	RhincodonTypus	252201473132	2012	9	29		51.59	26.33			4h1a
WILDME	RhincodonTypus	212201411658	2012	9	29		51.59	26.33			4h1a
WILDME	RhincodonTypus	2422014111942	2012	9	29		51.59	26.33			4h1a
WILDME	RhincodonTypus	2422014113847	2012	9	29		51.59	26.33	male		4h1a
WILDME	RhincodonTypus	ffa492db-1a4d-45a0-b1ce-b681dede7adb	2012	9	29		51.844567	26.624575	female		4h1a
WILDME	RhincodonTypus	242201453226	2012	9	29		51.59	26.33			4h1a
WILDME	RhincodonTypus	2422014113655	2012	9	29		51.59	26.33	male		4h1a
WILDME	RhincodonTypus	252201472359	2012	9	29		51.59	26.33	male		4h1a
WILDME	RhincodonTypus	242201411440	2012	9	29		51.59	26.33	female		4h1a
WILDME	RhincodonTypus	2422014113012	2012	9	29		51.59	26.33			4h1a
WILDME	RhincodonTypus	252201473016	2012	9	29		51.59	26.33	male		4h1a
WILDME	RhincodonTypus	142201422436	2012	9	29		51.59	26.33	male		4h1a
WILDME	RhincodonTypus	149f4462-6847-4e68-bf27-1009c0f21909	2012	9	29		51.844567	26.624575	male		4h1a
WILDME	RhincodonTypus	1312013131558	2012	9	29	6:00			male		4h1a
WILDME	RhincodonTypus	104201383840	2012	9	29	9:00	51.59	26.33	male		4h1a
WILDME	RhincodonTypus	d60da314-ab3c-4cb4-a88b-f02952141316	2012	9	29		51.844567	26.624575	female		4h1a
WILDME	RhincodonTypus	25220147291	2012	9	29		51.59	26.33	male		4h1a
WILDME	RhincodonTypus	252201471836	2012	9	29		51.59	26.33			4h1a
WILDME	RhincodonTypus	194201382628	2012	9	29	9:00	51.59	26.33	male		4h1a
WILDME	RhincodonTypus	242201455756	2012	9	29		51.59	26.33	male		4h1a
WILDME	RhincodonTypus	28620137219	2012	9	29	9:00	51.59	26.33	male		4h1a
WILDME	RhincodonTypus	121201393111	2012	9	29	6:00			male		4h1a
WILDME	RhincodonTypus	242201461356	2012	9	29		51.59	26.33			4h1a
WILDME	RhincodonTypus	141e9e80-dafa-4c77-b8fc-7f21dff8657d	2012	9	29		51.844567	26.624575	male		4h1a
WILDME	RhincodonTypus	4921db7d-c289-4279-ab2c-ec3a14ed2bf1	2012	9	29		51.844567	26.624575	male		4h1a
WILDME	RhincodonTypus	10420138210	2012	9	29	9:00	51.59	26.33	male		4h1a
WILDME	RhincodonTypus	72201374911	2012	9	29				male		4h1a
WILDME	RhincodonTypus	2422014112641	2012	9	29		51.59	26.33			4h1a
WILDME	RhincodonTypus	2422014624	2012	9	29						4h1a
WILDME	RhincodonTypus	192013105432	2012	9	29	9:00	51.59	26.33	male		4h1a
WILDME	RhincodonTypus	242201411337	2012	9	29		51.59	26.33			4h1a
WILDME	RhincodonTypus	212201411135	2012	9	29		51.59	26.33			4h1a
WILDME	RhincodonTypus	2422014111351	2012	9	29		51.59	26.33	male		4h1a
WILDME	RhincodonTypus	2422014112151	2012	9	29		51.59	26.33			4h1a
WILDME	RhincodonTypus	2422014113133	2012	9	29		51.59	26.33			4h1a
WILDME	RhincodonTypus	2422014114617	2012	9	29		51.59	26.33	male		4h1a
WILDME	RhincodonTypus	2310201373537	2012	9	29	9:00	51.59	26.33	female		4h1a
WILDME	RhincodonTypus	2422014114225	2012	9	29		51.59	26.33			4h1a
WILDME	RhincodonTypus	2422014113454	2012	9	29		51.59	26.33			4h1a
WILDME	RhincodonTypus	10220136430	2012	9	21	12:00					4h2a
WILDME	RhincodonTypus	14220143511	2012	9	20		51.59	26.33			4h1a
WILDME	RhincodonTypus	14220143814	2012	9	20		51.59	26.33			4h1a
WILDME	RhincodonTypus	142201423642	2012	9	20		51.59	26.33	female		4h1a
WILDME	RhincodonTypus	223201321837	2012	9	20	9:00	51.59	26.33	male		4h1a
WILDME	RhincodonTypus	2920131112	2012	9	20	9:00	51.59	26.33	male		4h1a
WILDME	RhincodonTypus	14220142910	2012	9	20	0:0	51.59	26.33	female		4h1a
WILDME	RhincodonTypus	242201452056	2012	9	20		51.59	26.33			4h1a
WILDME	RhincodonTypus	212201411759	2012	9	20		51.59	26.33			4h1a
WILDME	RhincodonTypus	142201421210	2012	9	20	0:0	51.59	26.33	female		4h1a
WILDME	RhincodonTypus	e3f487c7-ec97-4307-abe7-2db50c232cbb	2012	9	20		51.844567	26.624575			4h1a
WILDME	RhincodonTypus	142201422818	2012	9	20		51.59	26.33	male		4h1a
WILDME	RhincodonTypus	14220142150	2012	9	20		51.59	26.33	male		4h1a
WILDME	RhincodonTypus	1422014313	2012	9	20		51.59	26.33			4h1a
WILDME	RhincodonTypus	142201422032	2012	9	20		51.59	26.33	male		4h1a
WILDME	RhincodonTypus	142201422259	2012	9	20		51.59	26.33	male		4h1a
WILDME	RhincodonTypus	62201363251	2012	9	20	6:00			female		4h1a
WILDME	RhincodonTypus	132201444810	2012	9	20		51.59	26.33	male		4h1a
WILDME	RhincodonTypus	142201423232	2012	9	20		51.59	26.33	female		4h1a
WILDME	RhincodonTypus	21220141195	2012	9	20		51.59	26.33			4h1a
WILDME	RhincodonTypus	19420138237	2012	9	20	9:00	51.59	26.33	male		4h1a
WILDME	RhincodonTypus	18220133259	2012	9	20	9:00	51.59	26.32	female		4h1a
WILDME	RhincodonTypus	21220141154	2012	9	20		51.59	26.33			4h1a
WILDME	RhincodonTypus	14220142570	2012	9	20		51.59	26.33	female		4h1a
WILDME	RhincodonTypus	104201375955	2012	9	20	9:00	51.59	26.33	male		4h1a
WILDME	RhincodonTypus	12120136740	2012	9	20	10:00			male		4h1a
WILDME	RhincodonTypus	212201411038	2012	9	20		51.59	26.33			4h1a
WILDME	RhincodonTypus	2510201364727	2012	9	20	9:00	51.59	26.33	male		4h1a
WILDME	RhincodonTypus	2122014104734	2012	9	20		51.59	26.33			4h1a
WILDME	RhincodonTypus	2122014105336	2012	9	20		51.59	26.33			4h1a
WILDME	RhincodonTypus	2122014105223	2012	9	20		51.59	26.33			4h1a
WILDME	RhincodonTypus	132201423829	2012	9	20		51.59	26.33	female		4h1a
WILDME	RhincodonTypus	2122014105457	2012	9	20		51.59	26.33			4h1a
WILDME	RhincodonTypus	182201342940	2012	9	20	9:00	51.59	26.32	male		4h1a
WILDME	RhincodonTypus	132201444543	2012	9	20		51.59	26.33	male		4h1a
WILDME	RhincodonTypus	286201365652	2012	9	20	9:00	51.59	26.33	male		4h1a
WILDME	RhincodonTypus	142201425537	2012	9	20		51.59	26.33	female		4h1a
WILDME	RhincodonTypus	21220141137	2012	9	20		51.59	26.33			4h1a
WILDME	RhincodonTypus	142201425924	2012	9	20		51.59	26.33			4h1a
WILDME	RhincodonTypus	242201452723	2012	9	20		51.59	26.33			4h1a
WILDME	RhincodonTypus	132201442225	2012	9	13		51.59	26.33			4h1a
WILDME	RhincodonTypus	9920121254	2012	9	7	13:00					4h2b
WILDME	RhincodonTypus	102201363342	2012	8	6	12:00					4h2a
WILDME	RhincodonTypus	10220136277	2012	8	3	12:00					4h2a
WILDME	RhincodonTypus	219201241841	2012	7	27		56.29	25.56			4h2a
WILDME	RhincodonTypus	102201374729	2012	7	27		56.29	25.56			4h2a
WILDME	RhincodonTypus	1022013660	2012	7	27	12:00					4h2a
WILDME	RhincodonTypus	102201361311	2012	7	21	12:00					4h2a
WILDME	RhincodonTypus	102201361857	2012	7	21	12:00					4h2a
WILDME	RhincodonTypus	102201354740	2012	7	21	12:00					4h2a
WILDME	RhincodonTypus	102201355640	2012	7	20						4h1a
WILDME	RhincodonTypus	1312013131123	2012	7	18	9:00			male		4h1a
WILDME	RhincodonTypus	26420138735	2012	7	18	9:00	51.59	26.33	female		4h1a
WILDME	RhincodonTypus	cc952312-6ca3-4b2e-8343-472ae158362f	2012	7	18		51.844567	26.624575			4h1a
WILDME	RhincodonTypus	192013103051	2012	7	13	9:00	51.59	26.33	female		4h1a
WILDME	RhincodonTypus	2510201362144	2012	7	13	9:00	51.59	26.33	female		4h1a
WILDME	RhincodonTypus	2510201371557	2012	7	13	9:00	51.59	26.33	male		4h1a
WILDME	RhincodonTypus	292013102520	2012	7	13	9:00	51.59	26.33	male		4h1a
WILDME	RhincodonTypus	82201374534	2012	7	13	9:00	51.47	26.33	female		4h1a
WILDME	RhincodonTypus	132201423546	2012	7	13		51.59	26.33	female		4h1a
WILDME	RhincodonTypus	292013111328	2012	7	13	9:00	51.59	26.33	male		4h1a
WILDME	RhincodonTypus	4b41c0f0-924d-4b06-bb05-8214259fce51	2012	7	13		51.844567	26.624575	female		4h1a
WILDME	RhincodonTypus	2510201361024	2012	7	13	9:00	51.59	26.33	male		4h1a
WILDME	RhincodonTypus	13220143042	2012	7	13		51.59	26.33			4h1a
WILDME	RhincodonTypus	13220143722	2012	7	13		51.59	26.33			4h1a
WILDME	RhincodonTypus	2310201373041	2012	7	13	9:00	51.59	26.33	female		4h1a
WILDME	RhincodonTypus	7b2749fb-2d9b-4e5c-b248-fa12fb6a6c1f	2012	7	13		51.844567	26.624575	female		4h1a
WILDME	RhincodonTypus	1312013141826	2012	7	13	6:00			male		4h1a
WILDME	RhincodonTypus	132201443059	2012	7	13		51.59	26.33			4h1a
WILDME	RhincodonTypus	26420138132	2012	7	13	9:00	51.59	26.33	female		4h1a
WILDME	RhincodonTypus	164201384252	2012	7	13	9:00	51.59	26.33	male		4h1a
WILDME	RhincodonTypus	132201423016	2012	7	13		51.59	26.33			4h1a
WILDME	RhincodonTypus	922013900	2012	7	13				male		4h1a
WILDME	RhincodonTypus	114201365623	2012	7	13	9:00	51.59	26.33	male		4h1a
WILDME	RhincodonTypus	154201365950	2012	7	13	9:00	51.59	26.33	female		4h1a
WILDME	RhincodonTypus	132201422545	2012	7	13		51.59	26.33			4h1a
WILDME	RhincodonTypus	2510201361746	2012	7	13	9:00	51.59	26.33	female		4h1a
WILDME	RhincodonTypus	182201315950	2012	7	13	9:00	51.59	26.32	male		4h1a
WILDME	RhincodonTypus	49201383041	2012	7	13	9:00	51.59	26.33	male		4h1a
WILDME	RhincodonTypus	29201310579	2012	7	13	9:00	51.59	26.33	male		4h1a
WILDME	RhincodonTypus	13201333955	2012	7	13	9:00	51.59	26.33	male		4h1a
WILDME	RhincodonTypus	132201443633	2012	7	13		51.59	26.33			4h1a
WILDME	RhincodonTypus	1412013102156	2012	7	13	6:00			female		4h1a
WILDME	RhincodonTypus	11420137453	2012	7	13	9:00	51.59	26.33	female		4h1a
WILDME	RhincodonTypus	141201313376	2012	7	13	9:00					4h1a
WILDME	RhincodonTypus	1212013103845	2012	7	13	10:00			male		4h1a
WILDME	RhincodonTypus	172201333636	2012	7	13	9:00			male		4h1a
WILDME	RhincodonTypus	112201441750	2012	7	13		51.59	26.33			4h1a
WILDME	RhincodonTypus	111201375050	2012	7	13				female		4h1a
WILDME	RhincodonTypus	816e8a1d-67cc-4729-bd14-672a39929299	2012	7	13		51.844567	26.624575	male		4h1a
WILDME	RhincodonTypus	14120131211	2012	7	13	6:00			male		4h1a
WILDME	RhincodonTypus	131201310323	2012	7	13	6:00			male		4h1a
WILDME	RhincodonTypus	131201313728	2012	7	13	6:00			male		4h1a
WILDME	RhincodonTypus	286201362313	2012	7	13	9:00	51.59	26.33	male		4h1a
WILDME	RhincodonTypus	1522013468	2012	7	13	9:00			female		4h1a
WILDME	RhincodonTypus	2310201374757	2012	7	13	9:00	51.59	26.33	male		4h1a
WILDME	RhincodonTypus	264201372523	2012	7	13	9:00	51.59	26.33			4h1a
WILDME	RhincodonTypus	9220138140	2012	7	13	9:00			male		4h1a
WILDME	RhincodonTypus	102201353953	2012	7	13	12:00					4h2a
WILDME	RhincodonTypus	7220137255	2012	7	13	9:00					4h1a
WILDME	RhincodonTypus	11420134355	2012	7	13	9:00	51.59	26.33	male		4h1a
WILDME	RhincodonTypus	264201373351	2012	7	13	9:00	51.59	26.33	male		4h1a
WILDME	RhincodonTypus	182201314958	2012	7	13	9:00	51.59	26.32	male		4h1a
WILDME	RhincodonTypus	2510201363141	2012	7	13	9:00	51.59	26.33	male		4h1a
WILDME	RhincodonTypus	2510201372031	2012	7	13	9:00	51.59	26.33	female		4h1a
WILDME	RhincodonTypus	144201372239	2012	7	13	9:00	51.59	26.33			4h1a
WILDME	RhincodonTypus	28620137295	2012	7	13		51.59	26.33	male		4h1a
WILDME	RhincodonTypus	62201362317	2012	7	13	6:00					4h1a
WILDME	RhincodonTypus	49201382642	2012	7	13	9:00	51.59	26.33	female		4h1a
WILDME	RhincodonTypus	121201392442	2012	7	12	10:00			male		4h1a
WILDME	RhincodonTypus	121201311827	2012	7	12	10:00			male		4h1a
WILDME	RhincodonTypus	192013111315	2012	7	12	9:00	51.59	26.33	male		4h1a
WILDME	RhincodonTypus	131201314047	2012	7	12	6:00			male		4h1a
WILDME	RhincodonTypus	1212013102655	2012	7	12	6:00			male		4h1a
WILDME	RhincodonTypus	192013104021	2012	7	12	9:00	51.59	26.33	female		4h1a
WILDME	RhincodonTypus	192013111729	2012	7	12	9:00	51.59	26.33	male		4h1a
WILDME	RhincodonTypus	264201373021	2012	7	12	9:00	51.59	26.33	male		4h1a
WILDME	RhincodonTypus	286201361036	2012	7	12	9:00	51.59	26.33	male		4h1a
WILDME	RhincodonTypus	19201310223	2012	7	12	9:00	51.59	26.33	female		4h1a
WILDME	RhincodonTypus	264201371734	2012	7	12	9:00	51.59	26.33			4h1a
WILDME	RhincodonTypus	39201394621	2012	7	12	9:00	51.59	26.33	female		4h1a
WILDME	RhincodonTypus	392013104750	2012	7	12	9:00	51.59	26.33	male		4h1a
WILDME	RhincodonTypus	82201363412	2012	7	12	9:00	51.47	26.33	male		4h1a
WILDME	RhincodonTypus	154201365434	2012	7	12	9:00	51.59	26.33	female		4h1a
WILDME	RhincodonTypus	264201383113	2012	7	12	9:00	51.59	26.33	male		4h1a
WILDME	RhincodonTypus	1412013113258	2012	7	12	6:00			male		4h1a
WILDME	RhincodonTypus	82201331213	2012	7	12	12:00	56.25	25.55	male		4h2a
WILDME	RhincodonTypus	264201373836	2012	7	12	9:00	51.59	26.33	male		4h1a
WILDME	RhincodonTypus	264201371358	2012	7	12	9:00	51.59	26.33	male		4h1a
WILDME	RhincodonTypus	286201364522	2012	7	12	9:00	51.59	26.33	male		4h1a
WILDME	RhincodonTypus	13201333313	2012	7	12	9:00	51.59	26.33	male		4h1a
WILDME	RhincodonTypus	164201381232	2012	7	12	9:00	51.59	26.33	female		4h1a
WILDME	RhincodonTypus	13120131313	2012	7	12	6:00			male		4h1a
WILDME	RhincodonTypus	192013105822	2012	7	12	9:00	51.59	26.33	male		4h1a
WILDME	RhincodonTypus	292013102116	2012	7	12	9:00	51.59	26.33	male		4h1a
WILDME	RhincodonTypus	292013104842	2012	7	12	9:00	51.59	26.33	female		4h1a
WILDME	RhincodonTypus	292013105241	2012	7	12	9:00	51.59	26.33	male		4h1a
WILDME	RhincodonTypus	39201310555	2012	7	12	9:00	51.59	26.33	male		4h1a
WILDME	RhincodonTypus	264201371033	2012	7	12	9:00	51.59	26.33	male		4h1a
WILDME	RhincodonTypus	392013103543	2012	7	12	9:00	51.59	26.33	female		4h1a
WILDME	RhincodonTypus	286201371849	2012	7	12		51.59	26.33	male		4h1a
WILDME	RhincodonTypus	264201372227	2012	7	12	9:00	51.59	26.33			4h1a
WILDME	RhincodonTypus	192013104912	2012	7	12	9:00	51.59	26.33	male		4h1a
WILDME	RhincodonTypus	29201311934	2012	7	12	9:00	51.59	26.33	male		4h1a
WILDME	RhincodonTypus	1142013404	2012	7	12	9:00	51.59	26.33	male		4h1a
WILDME	RhincodonTypus	264201375032	2012	7	12	9:00	51.47	26.33	female		4h1a
WILDME	RhincodonTypus	164201383834	2012	7	12	9:00	51.59	26.33	male		4h1a
WILDME	RhincodonTypus	154201374230	2012	7	12	9:00	51.59	26.33	female		4h1a
WILDME	RhincodonTypus	39201310245	2012	7	12	9:00	51.59	26.33	female		4h1a
WILDME	RhincodonTypus	192013104449	2012	7	12	9:00	51.59	26.33	male		4h1a
WILDME	RhincodonTypus	39201395932	2012	7	12	9:00	51.59	26.33			4h1a
WILDME	RhincodonTypus	10220135329	2012	7	6	12:00					4h2a
WILDME	RhincodonTypus	102201352433	2012	6	29	12:00					4h2a
WILDME	RhincodonTypus	182201324038	2012	6	1	9:00	51.59	26.32	male		4h1a
WILDME	RhincodonTypus	154201373521	2012	6	1	9:00	51.59	26.33	female		4h1a
WILDME	RhincodonTypus	124201383057	2012	6	1	9:00	51.59	26.33	male		4h1a
WILDME	RhincodonTypus	121201354852	2012	6	1	10:00			male		4h1a
WILDME	RhincodonTypus	1442013829	2012	6	1	9:00	51.59	26.33	male		4h1a
WILDME	RhincodonTypus	26420137620	2012	6	1	9:00	51.59	26.33	female		4h1a
WILDME	RhincodonTypus	1412013135212	2012	6	1	6:00			male		4h1a
WILDME	RhincodonTypus	144201371317	2012	6	1	9:00	51.59	26.33	male		4h1a
WILDME	RhincodonTypus	1442013721	2012	6	1	9:00	51.59	26.33	male		4h1a
WILDME	RhincodonTypus	152201355425	2012	6	1	9:00			male		4h1a
WILDME	RhincodonTypus	154201371340	2012	6	1	9:00	51.59	26.33	male		4h1a
WILDME	RhincodonTypus	62201355129	2012	6	1	6:00			male		4h1a
WILDME	RhincodonTypus	72201373313	2012	6	1	9:00			male		4h1a
WILDME	RhincodonTypus	172201352856	2012	6	1	9:00	51.59	26.32	male		4h1a
WILDME	RhincodonTypus	15220136153	2012	6	1	9:00			male		4h1a
WILDME	RhincodonTypus	15220136353	2012	6	1	9:00			female		4h1a
WILDME	RhincodonTypus	172201325423	2012	6	1	9:00			female		4h1a
WILDME	RhincodonTypus	141201313033	2012	6	1	6:00			male		4h1a
WILDME	RhincodonTypus	144201365815	2012	6	1	9:00	51.59	26.33	male		4h1a
WILDME	RhincodonTypus	121201391051	2012	6	1	6:00			male		4h1a
WILDME	RhincodonTypus	154201372416	2012	6	1	9:00	51.59	26.33	male		4h1a
WILDME	RhincodonTypus	209201283142	2012	6	1	10:00			male		4h1a
WILDME	RhincodonTypus	124201384425	2012	6	1	9:00	51.59	26.33			4h1a
WILDME	RhincodonTypus	194201383049	2012	6	1	9:00	51.59	26.33	male		4h1a
WILDME	RhincodonTypus	1212013101329	2012	6	1	6:00			male		4h1a
WILDME	RhincodonTypus	154201371942	2012	6	1	9:00	51.59	26.33			4h1a
WILDME	RhincodonTypus	164201381724	2012	6	1	9:00	51.59	26.33	female		4h1a
WILDME	RhincodonTypus	15420137824	2012	6	1	9:00	51.59	26.33	male		4h1a
WILDME	RhincodonTypus	182201365259	2012	6	1	9:00	51.59	26.32	male		4h1a
WILDME	RhincodonTypus	11120137405	2012	6	1				female		4h1a
WILDME	RhincodonTypus	154201364942	2012	6	1	9:00	51.59	26.33	female		4h1a
WILDME	RhincodonTypus	172201363622	2012	6	1	9:00	51.59	26.32	male		4h1a
WILDME	RhincodonTypus	131201310270	2012	6	1	6:00			male		4h1a
WILDME	RhincodonTypus	152201332016	2012	6	1	9:00			male		4h1a
WILDME	RhincodonTypus	164201383242	2012	6	1	9:00	51.59	26.33	male		4h1a
WILDME	RhincodonTypus	172201365018	2012	6	1	9:00	51.59	26.32	male		4h1a
WILDME	RhincodonTypus	194201364814	2012	6	1	9:00	51.59	26.33	male		4h1a
WILDME	RhincodonTypus	141201312165	2012	6	1	6:00			male		4h1a
WILDME	RhincodonTypus	194201372958	2012	6	1	9:00	51.59	26.33	female		4h1a
WILDME	RhincodonTypus	15420137174	2012	6	1	9:00	51.59	26.33	male		4h1a
WILDME	RhincodonTypus	293201375034	2012	6	1	9:00	51.59	26.33	female		4h1a
WILDME	RhincodonTypus	16420138856	2012	6	1	9:00	51.59	26.33	female		4h1a
WILDME	RhincodonTypus	72201365457	2012	6	1	6:00			male		4h1a
WILDME	RhincodonTypus	12420138531	2012	6	1	9:00	51.59	26.33	female		4h1a
WILDME	RhincodonTypus	15420137431	2012	6	1	9:00	51.59	26.33	male		4h1a
WILDME	RhincodonTypus	194201365159	2012	6	1	9:00	51.59	26.33	male		4h1a
WILDME	RhincodonTypus	121201343527	2012	6	1	10:00			male		4h1a
WILDME	RhincodonTypus	144201371810	2012	6	1	9:00	51.59	26.33			4h1a
WILDME	RhincodonTypus	154201373854	2012	6	1	9:00	51.59	26.33	female		4h1a
WILDME	RhincodonTypus	18220136427	2012	6	1	9:00	51.59	26.32	male		4h1a
WILDME	RhincodonTypus	154201373051	2012	6	1	9:00	51.59	26.33	male		4h1a
WILDME	RhincodonTypus	194201365741	2012	6	1	9:00	51.59	26.33	male		4h1a
WILDME	RhincodonTypus	17220136624	2012	6	1	9:00	51.59	26.32	male		4h1a
WILDME	RhincodonTypus	1312013101247	2012	6	1	6:00					4h1a
WILDME	RhincodonTypus	82201373345	2012	6	1	9:00	51.47	26.33			4h1a
WILDME	RhincodonTypus	164201382644	2012	6	1	9:00	51.59	26.33	male		4h1a
WILDME	RhincodonTypus	144201372756	2012	6	1	9:00	51.59	26.33			4h1a
WILDME	RhincodonTypus	144201374718	2012	6	1	9:00	51.59	26.33	male		4h1a
WILDME	RhincodonTypus	144201365437	2012	6	1	9:00	51.59	26.33	male		4h1a
WILDME	RhincodonTypus	131201394748	2012	6	1	6:00			male		4h1a
WILDME	RhincodonTypus	14420137344	2012	6	1	9:00	51.59	26.33	male		4h1a
WILDME	RhincodonTypus	1442013763	2012	6	1	9:00	51.59	26.33	male		4h1a
WILDME	RhincodonTypus	144201375135	2012	6	1	9:00	51.59	26.33	male		4h1a
WILDME	RhincodonTypus	144201375628	2012	6	1	9:00	51.59	26.33	male		4h1a
WILDME	RhincodonTypus	172201354750	2012	6	1	9:00	51.59	26.32	male		4h1a
WILDME	RhincodonTypus	19420138172	2012	6	1	9:00	51.59	26.33	male		4h1a
WILDME	RhincodonTypus	144201374129	2012	6	1	9:00	51.59	26.33	male		4h1a
WILDME	RhincodonTypus	12420138115	2012	5	28	9:00	51.59	26.33			4h1a
WILDME	RhincodonTypus	172201324941	2012	5	28	9:00					4h1a
WILDME	RhincodonTypus	11420137049	2012	5	28	9:00	51.59	26.33	female		4h1a
WILDME	RhincodonTypus	124201375620	2012	5	28	9:00	51.59	26.33			4h1a
WILDME	RhincodonTypus	124201382025	2012	5	28	9:00	51.59	26.33			4h1a
WILDME	RhincodonTypus	11420136491	2012	5	28	9:00	51.59	26.33	female		4h1a
WILDME	RhincodonTypus	12420138174	2012	5	28	9:00	51.59	26.33			4h1a
WILDME	RhincodonTypus	12420138016	2012	5	28	9:00	51.59	26.33	female		4h1a
WILDME	RhincodonTypus	114201365245	2012	5	28	9:00	51.59	26.33	male		4h1a
WILDME	RhincodonTypus	15220133341	2012	5	27	9:00			male		4h1a
WILDME	RhincodonTypus	172201321817	2012	5	27	9:00			male		4h1a
WILDME	RhincodonTypus	114201342929	2012	5	27	9:00	51.59	26.33	male		4h1a
WILDME	RhincodonTypus	223201325317	2012	5	27	9:00	51.59	26.33	male		4h1a
WILDME	RhincodonTypus	182201331947	2012	5	27	9:00	51.59	26.32	female		4h1a
WILDME	RhincodonTypus	104201374013	2012	5	27	9:00	51.59	26.33	male		4h1a
WILDME	RhincodonTypus	172201364216	2012	5	27	9:00	51.59	26.32	female		4h1a
WILDME	RhincodonTypus	17220136181	2012	5	27	9:00	51.59	26.32	male		4h1a
WILDME	RhincodonTypus	22320132435	2012	5	27	9:00	51.59	26.33	male		4h1a
WILDME	RhincodonTypus	152201354319	2012	5	27	9:00			female		4h1a
WILDME	RhincodonTypus	114201334453	2012	5	27	9:00	51.59	26.33	female		4h1a
WILDME	RhincodonTypus	1412013101325	2012	5	27	6:00			female		4h1a
WILDME	RhincodonTypus	29320137580	2012	5	27	9:00	51.59	26.33	male		4h1a
WILDME	RhincodonTypus	29320137410	2012	5	27	9:00	51.59	26.33			4h1a
WILDME	RhincodonTypus	15220133314	2012	5	27	13:00			male		4h1a
WILDME	RhincodonTypus	114201342525	2012	5	27	9:00	51.59	26.33	female		4h1a
WILDME	RhincodonTypus	11420133538	2012	5	27	9:00	51.59	26.33	male		4h1a
WILDME	RhincodonTypus	182201354444	2012	5	27	9:00	51.59	26.32			4h1a
WILDME	RhincodonTypus	182201354936	2012	5	27	9:00	51.59	26.32	female		4h1a
WILDME	RhincodonTypus	15220136029	2012	5	27	9:00					4h1a
WILDME	RhincodonTypus	92201382954	2012	5	27	9:00			male		4h1a
WILDME	RhincodonTypus	121201353644	2012	5	27				male		4h1a
WILDME	RhincodonTypus	114201343242	2012	5	27	9:00	51.59	26.33	male		4h1a
WILDME	RhincodonTypus	223201321414	2012	5	27	9:00	51.59	26.33	male		4h1a
WILDME	RhincodonTypus	172201355210	2012	5	27	9:00	51.59	26.32			4h1a
WILDME	RhincodonTypus	15220135399	2012	5	27	9:00			male		4h1a
WILDME	RhincodonTypus	152201341018	2012	5	27	9:00					4h1a
WILDME	RhincodonTypus	182201355354	2012	5	27	9:00	51.59	26.32	male		4h1a
WILDME	RhincodonTypus	172201325912	2012	5	27	9:00			male		4h1a
WILDME	RhincodonTypus	2232013293	2012	5	27	9:00	51.59	26.33	male		4h1a
WILDME	RhincodonTypus	182201363717	2012	5	27	9:00	51.59	26.32	female		4h1a
WILDME	RhincodonTypus	12120132511	2012	5	27	10:00			male		4h1a
WILDME	RhincodonTypus	18220136162	2012	5	27	9:00	51.59	26.32	male		4h1a
WILDME	RhincodonTypus	114201334834	2012	5	27	9:00	51.59	26.33	male		4h1a
WILDME	RhincodonTypus	17220135117	2012	5	27	9:00			male		4h1a
WILDME	RhincodonTypus	293201384121	2012	5	27	9:00	51.59	26.33	male		4h1a
WILDME	RhincodonTypus	17220135573	2012	5	27	9:00	51.59	26.32	male		4h1a
WILDME	RhincodonTypus	15220133146	2012	5	27	9:00			male		4h1a
WILDME	RhincodonTypus	18220136014	2012	5	27	9:00	51.59	26.32	male		4h1a
WILDME	RhincodonTypus	172201351539	2012	5	27	9:00	51.59	26.39	male		4h1a
WILDME	RhincodonTypus	111201372624	2012	5	27				female		4h1a
WILDME	RhincodonTypus	26920128424	2012	5	27				male		4h1a
WILDME	RhincodonTypus	12120139468	2012	5	27	6:00			male		4h1a
WILDME	RhincodonTypus	182201334141	2012	5	27	9:00	51.59	26.32	female		4h1a
WILDME	RhincodonTypus	121201385330	2012	5	27	6:00			male		4h1a
WILDME	RhincodonTypus	172201332451	2012	5	27	9:00			male		4h1a
WILDME	RhincodonTypus	15220136580	2012	5	27	9:00			male		4h1a
WILDME	RhincodonTypus	18220131375	2012	5	27	9:00	51.59	26.32	male		4h1a
WILDME	RhincodonTypus	152201362058	2012	5	27	9:00			male		4h1a
WILDME	RhincodonTypus	18220132308	2012	5	27	9:00	51.59	26.32	male		4h1a
WILDME	RhincodonTypus	1312013134739	2012	5	27	6:00			male		4h1a
WILDME	RhincodonTypus	182201305442	2012	5	27	13:00	51.59	26.32	male		4h1a
WILDME	RhincodonTypus	172201362336	2012	5	27	9:00	51.59	26.32	male		4h1a
WILDME	RhincodonTypus	172201332117	2012	5	27	9:00					4h1a
WILDME	RhincodonTypus	17220136139	2012	5	27	9:00	51.59	26.32	female		4h1a
WILDME	RhincodonTypus	182201314640	2012	5	27	9:00	51.59	26.32	male		4h1a
WILDME	RhincodonTypus	172201324221	2012	5	27	9:00			female		4h1a
WILDME	RhincodonTypus	182201305939	2012	5	27	13:00	51.59	26.32			4h1a
WILDME	RhincodonTypus	192201302654	2012	5	27	9:00			male		4h1a
WILDME	RhincodonTypus	152201325818	2012	5	27	9:00			male		4h1a
WILDME	RhincodonTypus	172201333125	2012	5	27				male		4h1a
WILDME	RhincodonTypus	223201315456	2012	5	27	9:00	51.59	26.33	female		4h1a
WILDME	RhincodonTypus	15220134151	2012	5	27	9:00			female		4h1a
WILDME	RhincodonTypus	152201335659	2012	5	27	9:00			female		4h1a
WILDME	RhincodonTypus	15220137423	2012	5	27	9:00			male		4h1a
WILDME	RhincodonTypus	11420133575	2012	5	27	9:00	51.59	26.33	male		4h1a
WILDME	RhincodonTypus	293201374622	2012	5	27	9:00	51.59	26.33	female		4h1a
WILDME	RhincodonTypus	104201383117	2012	5	27	9:00	51.59	26.33	male		4h1a
WILDME	RhincodonTypus	152201333955	2012	5	27	9:00			male		4h1a
WILDME	RhincodonTypus	182201362118	2012	5	27	9:00	51.59	26.32	male		4h1a
WILDME	RhincodonTypus	182201361121	2012	5	27	9:00	51.59	26.32	female		4h1a
WILDME	RhincodonTypus	18220133470	2012	5	27	9:00	51.59	26.32	male		4h1a
WILDME	RhincodonTypus	17220135356	2012	5	27	9:00	51.59	26.32	male		4h1a
WILDME	RhincodonTypus	b942a4d3-9882-4335-a479-ca4b0800824c	2012	5	27		51.84	26.62			4h1a
WILDME	RhincodonTypus	1412013132020	2012	5	27	6:00			male		4h1a
WILDME	RhincodonTypus	172201363149	2012	5	27	9:00	51.59	26.32	male		4h1a
WILDME	RhincodonTypus	104201384318	2012	5	27	9:00	51.59	26.33	male		4h1a
WILDME	RhincodonTypus	182201362724	2012	5	27	9:00	51.59	26.32			4h1a
WILDME	RhincodonTypus	18220131564	2012	5	27	13:00	51.59	26.32	male		4h1a
WILDME	RhincodonTypus	152201362723	2012	5	27	9:00			female		4h1a
WILDME	RhincodonTypus	13201332645	2012	5	27	9:00	51.59	26.33	male		4h1a
WILDME	RhincodonTypus	152201334453	2012	5	27	9:00			male		4h1a
WILDME	RhincodonTypus	18220136313	2012	5	27	9:00	51.59	26.32	male		4h1a
WILDME	RhincodonTypus	152201354934	2012	5	27	9:00			male		4h1a
WILDME	RhincodonTypus	172201323647	2012	5	27	9:00			male		4h1a
WILDME	RhincodonTypus	152201364323	2012	5	27	9:00			male		4h1a
WILDME	RhincodonTypus	15220136542	2012	5	27	9:00			male		4h1a
WILDME	RhincodonTypus	172201331726	2012	5	27	9:00			female		4h1a
WILDME	RhincodonTypus	72201365133	2012	5	27	6:00			male		4h1a
WILDME	RhincodonTypus	18220136481	2012	5	27	9:00	51.59	26.32	male		4h1a
WILDME	RhincodonTypus	102201351916	2012	5	12	9:00					4h1a
WILDME	RhincodonTypus	10220135347	2012	4	27	12:00					4h3
WILDME	RhincodonTypus	284201213212	2012	4	27	12:00					4h2a
WILDME	RhincodonTypus	219201273432	2011	12	15						4h2b
WILDME	RhincodonTypus	219201272747	2011	12	10						4h2a
WILDME	RhincodonTypus	191120116208	2011	11	18	11:00				4.0	4h2a
WILDME	RhincodonTypus	21920124046	2011	11	18						4h2a
WILDME	RhincodonTypus	219201272052	2011	11	17						4h2a
WILDME	RhincodonTypus	21920124939	2011	10	23		56.29	25.56			4h2a
WILDME	RhincodonTypus	171201272339	2011	10	23	12:00					4h2a
WILDME	RhincodonTypus	1512012235156	2011	10	22	12:00					4h2a
WILDME	RhincodonTypus	171201273019	2011	10	21	12:00	56.29	25.56			4h2a
WILDME	RhincodonTypus	219201271512	2011	10	21						4h2a
WILDME	RhincodonTypus	21920127956	2011	10	21						4h2a
WILDME	RhincodonTypus	219201264949	2011	10	14						4h2a
WILDME	RhincodonTypus	219201265717	2011	10	14						4h2a
WILDME	RhincodonTypus	1512012232734	2011	10	14	12:00					4h2a
WILDME	RhincodonTypus	1512012233736	2011	10	14	12:00	56.28	25.56	female		4h2a
WILDME	RhincodonTypus	21920127333	2011	10	14						4h2a
WILDME	RhincodonTypus	21920124521	2011	10	1						4h2a
WILDME	RhincodonTypus	1512012231818	2011	9	16	12:00					4h2a
WILDME	RhincodonTypus	97201343652	2011	9	15	9:00	58.04	23.51			4h2b
WILDME	RhincodonTypus	219201244436	2011	9	15						4h2b
WILDME	RhincodonTypus	219201243825	2011	9	3						4h2a
WILDME	RhincodonTypus	219201243142	2011	8	19						4h2a
WILDME	RhincodonTypus	219201235337	2011	8	17						4h2a
WILDME	RhincodonTypus	219201274933	2011	8	12						4h2a
WILDME	RhincodonTypus	228201110587	2011	8	7		58.086595	23.858757			4h2b
WILDME	RhincodonTypus	219201233915	2011	7	11						4h2a
WILDME	RhincodonTypus	12120135928	2011	7	9	6:00			male		4h1a
WILDME	RhincodonTypus	72201371046	2011	7	9	6:00					4h1a
WILDME	RhincodonTypus	121201332438	2011	7	9	6:00	52.03	26.33	male		4h1a
WILDME	RhincodonTypus	6220136132	2011	7	9				male		4h1a
WILDME	RhincodonTypus	72201331846	2011	7	9	6:00					4h1a
WILDME	RhincodonTypus	111201365352	2011	7	9	6:00					4h1a
WILDME	RhincodonTypus	121201352037	2011	7	9	6:00					4h1a
WILDME	RhincodonTypus	141201395321	2011	7	9	6:00					4h1a
WILDME	RhincodonTypus	1812012233650	2011	7	9				male		4h1a
WILDME	RhincodonTypus	121201362444	2011	7	9	6:00			male		4h1a
WILDME	RhincodonTypus	171201274552	2011	7	9				female		4h1a
WILDME	RhincodonTypus	72201333624	2011	7	9	6:00					4h1a
WILDME	RhincodonTypus	9220138855	2011	7	9	6:00			male		4h1a
WILDME	RhincodonTypus	8220137219	2011	7	9	6:00	51.47	26.33	male		4h1a
WILDME	RhincodonTypus	1412013134451	2011	7	9	6:00			male		4h1a
WILDME	RhincodonTypus	62201372349	2011	7	9	6:00					4h1a
WILDME	RhincodonTypus	1212013111828	2011	7	9	6:00					4h1a
WILDME	RhincodonTypus	62201373358	2011	7	9	6:00					4h1a
WILDME	RhincodonTypus	82201372418	2011	7	9	6:00	51.47	26.33			4h1a
WILDME	RhincodonTypus	1412013123221	2011	7	9						4h1a
WILDME	RhincodonTypus	1412013112246	2011	7	9	6:00			male		4h1a
WILDME	RhincodonTypus	1312013133557	2011	7	9	6:00					4h1a
WILDME	RhincodonTypus	131201394312	2011	7	9	6:00			male		4h1a
WILDME	RhincodonTypus	1812012234217	2011	7	9						4h1a
WILDME	RhincodonTypus	7220137144	2011	7	9	6:00					4h1a
WILDME	RhincodonTypus	92201385250	2011	7	9	6:00			male		4h1a
WILDME	RhincodonTypus	62201361239	2011	7	9	6:00					4h1a
WILDME	RhincodonTypus	11120137647	2011	7	9	6:00					4h1a
WILDME	RhincodonTypus	1312013141154	2011	7	9	6:00			male		4h1a
WILDME	RhincodonTypus	8220133154	2011	7	9	6:00			male		4h1a
WILDME	RhincodonTypus	141201312533	2011	7	9	6:00			male		4h1a
WILDME	RhincodonTypus	72201363822	2011	7	9	6:00					4h1a
WILDME	RhincodonTypus	92201384642	2011	7	9	6:00					4h1a
WILDME	RhincodonTypus	1312013125613	2011	7	9	6:00			male		4h1a
WILDME	RhincodonTypus	269201282747	2011	7	9				male		4h1a
WILDME	RhincodonTypus	1312013134138	2011	7	9	6:00			male		4h1a
WILDME	RhincodonTypus	121201321751	2011	7	9	6:00			male		4h1a
WILDME	RhincodonTypus	72201374529	2011	7	9	6:00			male		4h1a
WILDME	RhincodonTypus	82201365510	2011	7	9	6:00	51.47	26.33	male		4h1a
WILDME	RhincodonTypus	62201365020	2011	7	9	6:00					4h1a
WILDME	RhincodonTypus	1412013122444	2011	7	9	6:00					4h1a
WILDME	RhincodonTypus	1412013131137	2011	7	9	6:00			male		4h1a
WILDME	RhincodonTypus	7220136427	2011	7	9	6:00					4h1a
WILDME	RhincodonTypus	92201381852	2011	7	9	6:00			male		4h1a
WILDME	RhincodonTypus	141201313287	2011	7	9	6:00					4h1a
WILDME	RhincodonTypus	12120136426	2011	7	9	6:00					4h1a
WILDME	RhincodonTypus	9220138316	2011	7	9	6:00			male		4h1a
WILDME	RhincodonTypus	121201361653	2011	7	9	6:00					4h1a
WILDME	RhincodonTypus	121201353113	2011	7	9	6:00			male		4h1a
WILDME	RhincodonTypus	62201372756	2011	7	9	6:00					4h1a
WILDME	RhincodonTypus	131201395333	2011	7	9	6:00					4h1a
WILDME	RhincodonTypus	7220137624	2011	7	9	6:00					4h1a
WILDME	RhincodonTypus	722013734	2011	7	9	6:00					4h1a
WILDME	RhincodonTypus	141201312454	2011	7	9	6:00					4h1a
WILDME	RhincodonTypus	8220133614	2011	7	9	6:00	51.04	26.97	male		4h1a
WILDME	RhincodonTypus	62201362855	2011	7	9	6:00					4h1a
WILDME	RhincodonTypus	181201271313	2011	7	9	6:00					4h1a
WILDME	RhincodonTypus	72201333254	2011	7	9	6:00					4h1a
WILDME	RhincodonTypus	92201383852	2011	7	9	6:00			male		4h1a
WILDME	RhincodonTypus	18120127554	2011	7	9						4h1a
WILDME	RhincodonTypus	181201272221	2011	7	9				male		4h1a
WILDME	RhincodonTypus	18120127178	2011	7	9						4h1a
WILDME	RhincodonTypus	82201373832	2011	7	9	6:00	51.47	26.33	female		4h1a
WILDME	RhincodonTypus	82201362211	2011	7	9	6:00	51.47	26.33	male		4h1a
WILDME	RhincodonTypus	141201394115	2011	7	9	6:00					4h1a
WILDME	RhincodonTypus	62201365839	2011	7	9	6:00					4h1a
WILDME	RhincodonTypus	141201312918	2011	7	9	6:00			male		4h1a
WILDME	RhincodonTypus	72201371945	2011	7	9	6:00	52.03	26.33			4h1a
WILDME	RhincodonTypus	7220134241	2011	7	9	6:00					4h1a
WILDME	RhincodonTypus	92201382347	2011	7	9	6:00			male		4h1a
WILDME	RhincodonTypus	82201363859	2011	7	9	6:00	51.47	26.33	female		4h1a
WILDME	RhincodonTypus	111201371355	2011	7	9	6:00			female		4h1a
WILDME	RhincodonTypus	82201364945	2011	7	9	6:00	51.47	26.33	male		4h1a
WILDME	RhincodonTypus	72201373751	2011	7	9	6:00			male		4h1a
WILDME	RhincodonTypus	12120136349	2011	7	9	6:00			male		4h1a
WILDME	RhincodonTypus	6220136722	2011	7	9	6:00	52.03	26.33			4h1a
WILDME	RhincodonTypus	1412013111546	2011	7	9	6:00					4h1a
WILDME	RhincodonTypus	1212013105936	2011	7	9	6:00			male		4h1a
WILDME	RhincodonTypus	6220137738	2011	7	9	6:00					4h1a
WILDME	RhincodonTypus	121201384123	2011	7	9	6:00	52.03	26.33			4h1a
WILDME	RhincodonTypus	62201365413	2011	7	9	6:00					4h1a
WILDME	RhincodonTypus	141201312382	2011	7	9	6:00					4h1a
WILDME	RhincodonTypus	72201374123	2011	7	9	6:00			male		4h1a
WILDME	RhincodonTypus	72201332257	2011	7	9	6:00					4h1a
WILDME	RhincodonTypus	72201373016	2011	7	9	6:00			male		4h1a
WILDME	RhincodonTypus	92201383343	2011	7	9	6:00					4h1a
WILDME	RhincodonTypus	121201331021	2011	7	9	6:00					4h1a
WILDME	RhincodonTypus	62201361815	2011	7	9	6:00					4h1a
WILDME	RhincodonTypus	131201310912	2011	7	9	6:00			male		4h1a
WILDME	RhincodonTypus	62201354556	2011	7	9	6:00			male		4h1a
WILDME	RhincodonTypus	72201342727	2011	7	9	6:00					4h1a
WILDME	RhincodonTypus	82201364345	2011	7	9	6:00	51.47	26.33			4h1a
WILDME	RhincodonTypus	1812012234648	2011	7	9		51.84	26.62	female		4h1a
WILDME	RhincodonTypus	1512012224411	2011	6	25		56.46	25.94			4h2a
WILDME	RhincodonTypus	219201233248	2011	6	24						4h2a
WILDME	RhincodonTypus	46201134734	2011	6	3	9:45			female	5.0	4h2a
WILDME	RhincodonTypus	21920123230	2011	5	27						4h2a
WILDME	RhincodonTypus	219201222218	2011	5	27						4h2a
WILDME	RhincodonTypus	26920128103	2011	5	14						4h1a
WILDME	RhincodonTypus	411201172521	2011	5	14	12:00				6.0	4h2a
WILDME	RhincodonTypus	22720114101	2011	5	14	12:45	51.925002	26.583332	male		4h1a
WILDME	RhincodonTypus	269201274957	2011	5	14				female		4h1a
WILDME	RhincodonTypus	22720114325	2011	5	14	12:30	51.925002	26.583332	male		4h1a
WILDME	RhincodonTypus	227201142350	2011	5	14	13:00	51.925002	26.583332	male	8.0	4h1a
WILDME	RhincodonTypus	411201164741	2011	5	14	11:00					4h1a
WILDME	RhincodonTypus	411201174557	2011	5	14	11:00					4h1a
WILDME	RhincodonTypus	26920128525	2011	5	14				male		4h1a
WILDME	RhincodonTypus	227201141422	2011	5	14	12:45	51.925002	26.583332			4h1a
WILDME	RhincodonTypus	26920127223	2011	5	14						4h1a
WILDME	RhincodonTypus	227201134946	2011	5	14	12:30	51.925002	26.583332	female		4h1a
WILDME	RhincodonTypus	411201174719	2011	5	14	11:00					4h1a
WILDME	RhincodonTypus	269201273331	2011	5	14						4h1a
WILDME	RhincodonTypus	411201174412	2011	5	14	12:00					4h1a
WILDME	RhincodonTypus	21920122737	2011	5	14						4h2a
WILDME	RhincodonTypus	15201184851	2011	4	29	11:00				8.0	4h2a
WILDME	RhincodonTypus	227201134133	2011	4	23	11:30	51.925002	26.583332	female	8.0	4h1a
WILDME	RhincodonTypus	228201110432	2010	11	11		58.086595	23.858757	female		4h2b
WILDME	RhincodonTypus	219201215530	2010	11	4						4h2b
WILDME	RhincodonTypus	187201334722	2010	10	10		56.28	23.51			4h2a
WILDME	RhincodonTypus	20920128740	2010	10	8						4h2a
WILDME	RhincodonTypus	41120117328	2010	9	29	12:00					4h2c
WILDME	RhincodonTypus	411201165046	2010	9	29	12:00					4h2c
WILDME	RhincodonTypus	1310201022744	2010	9	24	11:00	58.50611111111111	23.685		5.0	4h2
WILDME	RhincodonTypus	20920127571	2010	9	18				male		4h2a
WILDME	RhincodonTypus	21120114415	2010	9	18	12:00					4h2a
WILDME	RhincodonTypus	211201144012	2010	9	12	12:00					4h2a
WILDME	RhincodonTypus	179201081224	2010	9	11	11:00	56.46416666666667	25.940833333333334		4.5	4h2a
WILDME	RhincodonTypus	211201144212	2010	9	11	12:00					4h2a
WILDME	RhincodonTypus	209201274956	2010	9	10						4h2a
WILDME	RhincodonTypus	20920127435	2010	7	29						4h2
WILDME	RhincodonTypus	2282011101738	2010	7	29		58.086595	23.858757			4h2b
WILDME	RhincodonTypus	211201143922	2010	7	23	12:00					4h2a
WILDME	RhincodonTypus	218201184148	2010	6	18		50.695978	26.321738	female		4h4
WILDME	RhincodonTypus	2620101055	2010	5	28	11:30				8.5	4h2a
WILDME	RhincodonTypus	209201272437	2010	5	15						4h2a
WILDME	RhincodonTypus	2942012131528	2010	5	14	12:00					4h3
WILDME	RhincodonTypus	2942012131257	2010	5	14	12:00					4h3
WILDME	RhincodonTypus	135201074745	2010	5	12	10:00				12.1	4h1a
WILDME	RhincodonTypus	452010111155	2010	4	30	12:00	56.44277777777778	26.000555555555554		5.0	4h2a
WILDME	RhincodonTypus	211201142035	2010	4	14	12:00					4h3
WILDME	RhincodonTypus	211201143723	2010	4	10	12:00					4h2a
WILDME	RhincodonTypus	12420101200	2010	4	10	14:15				3.5	4h2
WILDME	RhincodonTypus	211201143821	2010	4	10	12:00					4h2a
WILDME	RhincodonTypus	211201143537	2010	4	9	12:00					4h2a
WILDME	RhincodonTypus	211201142725	2010	3	26	12:00					4h2a
WILDME	RhincodonTypus	153201082725	2010	3	13	7:30	52.05	26.1		5.0	4h1a
WILDME	RhincodonTypus	26520123925	2010	3	12	10:45	56.46673	25.941532			4h2a
WILDME	RhincodonTypus	732010102532	2010	3	5	16:00	56.46416666666667	25.940833333333334		3.5	4h2a
WILDME	RhincodonTypus	19220102430	2010	2	18	19:00	51.96666666666667	26.433333333333334		6.0	4h1a
WILDME	RhincodonTypus	241201052945	2009	11	13	13:00	56.483333333333334	26.4		6.0	4h2a
WILDME	RhincodonTypus	6120101167	2009	11	6	13:00				8.0	4h3
WILDME	RhincodonTypus	1212200913461	2009	10	9	13:15	56.45	25.933333333333334		4.5	4h2a
WILDME	RhincodonTypus	2322010123515	2009	9	20	12:45	56.36666666666667	25.35		4.5	4h3
WILDME	RhincodonTypus	1510200934356	2009	9	11	13:30				3.5	4h2b
WILDME	RhincodonTypus	1212200904637	2009	8	21						4h2a
WILDME	RhincodonTypus	218201110447	2009	8	1		58.086595	23.858757			4h2b
WILDME	RhincodonTypus	28320100295	2009	7	31	11:30	56.43888888888888	26.00027777777778		3.0	4h2a
WILDME	RhincodonTypus	217201044055	2009	7	31	8:15					4h2b
WILDME	RhincodonTypus	283201004830	2009	7	31	11:30	56.43888888888888	26.00027777777778		3.0	4h2a
WILDME	RhincodonTypus	48200954432	2009	7	31	13:30				7.0	4h3
WILDME	RhincodonTypus	217201044251	2009	7	31	9:15					4h2b
WILDME	RhincodonTypus	3172009145010	2009	7	20	16:00			female	6.0	4h
WILDME	RhincodonTypus	207200922257	2009	7	18	12:30	58.1	23.866666666666667		4.5	4h2b
WILDME	RhincodonTypus	992012114328	2009	7	12				male		4h1a
WILDME	RhincodonTypus	102201373827	2009	7	10		58.04	23.51			4h2b
WILDME	RhincodonTypus	167200953541	2009	7	10	14:00				4.5	4h3
WILDME	RhincodonTypus	1072009133140	2009	7	7	13:45	58.05	23.85		8.5	4h2b
WILDME	RhincodonTypus	147200975813	2009	7	4	11:00				8.0	4h2a
WILDME	RhincodonTypus	67200995143	2009	7	4	14:00	56.43333333333333	26.0			4h2
WILDME	RhincodonTypus	5112009202453	2009	7	4	11:00	56.46666666666667	25.933333333333334			4h2a
WILDME	RhincodonTypus	57200971430	2009	7	4	11:00	56.46666666666667	25.933333333333334	female	6.5	4h2a
WILDME	RhincodonTypus	211201142418	2009	7	2	12:00					4h2a
WILDME	RhincodonTypus	211201142613	2009	6	27	12:00					4h2a
WILDME	RhincodonTypus	2262009121058	2009	6	19	15:15				4.5	4h2a
WILDME	RhincodonTypus	762009155523	2009	6	6	11:00	56.36666666666667	25.333333333333332		6.0	4h3
WILDME	RhincodonTypus	7620096127	2009	6	5	12:15				5.0	4h2a
WILDME	RhincodonTypus	2310201354749	2009	6	1		47.59	29.27			4h
WILDME	RhincodonTypus	2742009103534	2009	4	22	11:00				5.5	4h3
WILDME	RhincodonTypus	3112200882046	2008	12	31	13:30				3.0	4h2c
WILDME	RhincodonTypus	187201334022	2008	10	10		56.28	23.51			4h2a
WILDME	RhincodonTypus	51020081567	2008	10	4	12:00	57.968611111111116	23.83861111111111		5.0	4h2b
WILDME	RhincodonTypus	211201142214	2008	9	13	12:00			female	3.5	4h3
WILDME	RhincodonTypus	127200812420	2008	7	10	16:00				4.5	4h2b
WILDME	RhincodonTypus	7720085213	2008	7	4	10:30	57.97555555555556	23.8375			4h2b
WILDME	RhincodonTypus	283201014539	2008	6	14	13:15	56.47972222222222	26.14361111111111		3.0	4h2a
WILDME	RhincodonTypus	2762008173721	2008	4	24	8:30				4.5	4h2a
WILDME	RhincodonTypus	221220073295	2007	9	12	10:00					4h2b
WILDME	RhincodonTypus	221220074547	2007	9	12	10:00					4h2b
WILDME	RhincodonTypus	209201271315	2007	9	9						4h2a
WILDME	RhincodonTypus	11320084515	2007	9	7	12:00				4.5	4h2b
WILDME	RhincodonTypus	3112008112455	2007	8	15	12:00					4h1a
WILDME	RhincodonTypus	711201165955	2007	7	13	0:00					4h2a
WILDME	RhincodonTypus	167200702433	2007	7	13	10:45	56.38166666666667	25.336388888888887		5.0	4h3
WILDME	RhincodonTypus	812200843121	2007	5	26	10:00				4.0	4h2a
WILDME	RhincodonTypus	66200734256	2007	4	26	6:00				9.0	4h1a
WILDME	RhincodonTypus	12320078640	2007	3	11	15:00				6.5	4h
WILDME	RhincodonTypus	248200663636	2006	8	17	13:30	56.38138888888889	25.334722222222222		5.0	4h3
WILDME	RhincodonTypus	2310201345437	2006	6	1		47.59	29.27			4h
WILDME	RhincodonTypus	177200541538	2005	7	16	15:00	55.15	25.116666666666667		4.5	4h3
WILDME	RhincodonTypus	2582005234439	2005	7	16				male	3.5	4h3
WILDME	RhincodonTypus	6920041529	2004	6	13	12:00	56.0	26.0		5.5	4h2
WILDME	RhincodonTypus	164200483524	2004	4	15	10:00	52.31666666666667	25.3		3.5	4h1a
WILDME	RhincodonTypus	62201355743	2003	1	1	12:00					4h1a
WILDME	RhincodonTypus	132201444059	1999	7	13		51.59	26.33			4h1a
